# Supplementary material for: Human serum albumin alters specific genes that can play a role in survival and persistence in Acinetobacter baumannii
Source: Sci Rep. 2018 Oct 3;8:14741. doi: 10.1038/s41598-018-33072-z (PMC6170387; doi:10.1038/s41598-018-33072-z)
Supplement: Supplementary file 2 — Table S1 [file 41598_2018_33072_MOESM2_ESM.xlsx]

## Sheet: Sheet1
Gene ID	Gene Name	Gene Function	log2FoldChange	FDR (P-adjusted)
355	sstT	serine/threonine transporter SstT	-0.418597	0.000128092
2211	engB	YihA family ribosome biogenesis GTP-binding protein	1.1973	0.00585448
3478		DNA modification methylase	0.597757	0.0117892
3580	gpi/pgi	glucose-6-phosphate isomerase	0.608242	0.0117892
2573		DUF1328 domain-containing protein	-3.77422	0.0170268
194		eukaryotic translation initiation factor 3, subunit A	-3.37835	0.0170633
313		EamA family transporter	-3.55929	0.0170633
333		-	-3.41708	0.0170633
396	-	AraC family transcriptional regulator	-0.593466	0.0170633
480	-	Uncharacterised protein	-3.51707	0.0170633
576	yedL_2	putative N-acetyltransferase YedL	-3.38133	0.0170633
782		Uncharacterised protein	-3.35658	0.0170633
1030		DUF490 domain-containing protein	0.306003	0.0170633
1143		DNA-binding protein	-3.35836	0.0170633
1390		50S ribosomal protein L31	-3.07485	0.0170633
1947		carbon storage regulator	-3.39558	0.0170633
1994		four-helix bundle copper-binding protein	-3.65386	0.0170633
2903		50S ribosomal protein L35	-3.32275	0.0170633
540		succinyl-CoA--3-ketoacid-CoA transferase, alpha subunit	-3.43225	0.0175853
2209	hmp	flavohemoprotein (survival gene)	1.90214	0.0175853
3145	secF	protein-export membrane protein SecF	-0.304698	0.0181877
1180	cspA	cold-shock protein	-3.36614	0.0201596
3296		50S ribosomal protein L32	-3.17791	0.0201596
2686		30S ribosomal protein S15	-2.89851	0.0215656
45	adeT	RND transporter	-3.00037	0.0220414
1070		30S ribosomal protein S6	-3.11233	0.0220461
2147		DUF2789 domain-containing protein	-3.05186	0.0221347
966		universal stress protein	-3.17247	0.0222145
28		transglycosylase	-3.0726	0.0239291
47	erpA	iron-sulfur cluster insertion protein ErpA	-2.67905	0.0239291
187		putative surface antigen	-3.24625	0.0239291
302		Transcriptional regulator	-2.71023	0.0239291
539		succinyl-CoA--3-ketoacid-CoA transferase, beta subunit	-3.17865	0.0239291
783		Uncharacterised protein	-2.97161	0.0239291
788	grxD	monothiol glutaredoxin, Grx4 family	-2.78971	0.0239291
1974		putative lipoprotein	-3.11907	0.0239291
2304		bacterioferritin	-3.13817	0.0239291
2899	infC/if-3	translation initiation factor IF-3	-2.89685	0.0239291
2904		50S ribosomal protein L20	-2.59464	0.0239291
3154		sulfurtransferase	-2.67399	0.0248819
2479		DUF2147 domain-containing protein	-3.12171	0.0251638
1091		Uncharacterised protein	-2.92813	0.0256923
1072		50S ribosomal protein L9	-2.64306	0.0303876
342		-	-2.86646	0.0313096
3164		ribosomal subunit interface protein	-2.71436	0.0320408
334		-	-2.5053	0.0324932
1957	-	hypothetical protein ACINIS116_1255	-2.54511	0.0324932
312		-	-2.92426	0.034138
492		putative osmotically inducible lipoprotein B	-2.95431	0.034138
794		membrane protein	-2.82858	0.034138
1084		DNA-binding protein	-2.61359	0.034138
1164		30S ribosomal protein S21	-2.53959	0.034138
2016		DUF4142 domain-containing protein	-2.80688	0.034138
3039		entericidin	-2.82755	0.034138
3299		acyl carrier protein	-2.54861	0.034138
3550		oxidoreductase	0.831844	0.034138
345		trifunctional transcriptional regulator/proline dehydrogenase/L-glutamate gamma-semialdehyde dehydrogenase	0.59374	0.0363524
415		30S ribosomal protein S20	-2.38469	0.0365879
2485		ribosomal subunit interface protein	-2.95222	0.0372137
2300		DNA-directed RNA polymerase subunit omega	-2.51639	0.0388373
3010		Uncharacterised protein	-2.6762	0.0388373
786		histidine kinase	-2.49741	0.0393273
1046		AMP-binding protein	-2.33323	0.0393273
1395		LysR family transcriptional regulator	-2.45599	0.0393273
67		30S ribosomal protein S9	-2.5384	0.0402108
1505		membrane protein	-2.60922	0.0402108
55	yfiB	OmpA family protein	-2.01637	0.0411597
571		putative lipoprotein	-2.82828	0.0411597
1057		flavoprotein	-2.38617	0.0411597
1071	rpsR	30S ribosomal protein S18	-3.07394	0.0411597
1206	-	bacterial OB fold family protein	-1.28923	0.0411597
1529		-	-2.59542	0.0411597
2632		peptide signal protein	-2.22816	0.0411597
2531		SCP-2 sterol transfer family protein	-2.41174	0.0423462
1019		Uncharacterised protein	-2.66268	0.0427053
184		putative lipoprotein	-2.71724	0.0433046
3410		Endoribonuclease L-PSP family protein	-2.49325	0.0446432
2566	nlpB	lipoprotein-34 precursor (NlpB)	0.982808	0.0451831
335		methionine adenosyltransferase	-0.807113	0.0455538
429	iscS	cysteine desulfurase IscS	-1.0275	0.0455538
538		Short chain fatty acid transporter	-2.39758	0.0455538
976		Uncharacterised protein	-2.50364	0.0455538
1401	caiE	gamma carbonic anhydrase family protein	-1.06667	0.0455538
2005		cold-shock protein	-2.59823	0.0455538
2305	-	O-Antigen ligase family protein	0.745129	0.0455538
3363	atpB	ATP synthase subunit A	-2.34239	0.0455538
3451		DUF2726 domain-containing protein	-2.40013	0.0455538
66		50S ribosomal protein L13	-2.40233	0.0458883
297		ABC transporter substrate-binding protein	-2.13944	0.0458883
339		polyisoprenoid-binding protein	-2.29926	0.0458883
821		acyl-[acyl-carrier-protein]--UDP-N-acetylglucosamine O-acyltransferase	-2.15984	0.0458883
853		HxlR family transcriptional regulator	-2.20169	0.0458883
1165		glutamyl-tRNA amidotransferase	-2.11069	0.0458883
1178		putative lipoprotein	-2.39337	0.0458883
1300	rpsB	30S ribosomal protein S2	-1.92864	0.0458883
2532		putative membrane protein	-2.62089	0.0458883
2575		HIT family hydrolase	-2.17882	0.0458883
2854		Uncharacterised protein	-2.38741	0.0458883
2911		integration host factor subunit alpha	-2.43131	0.0458883
2965		50S ribosomal protein L21	-2.43313	0.0458883
793		PF03928 domain protein	-2.65392	0.0468691
306		-	-1.95899	0.0479171
384		6-carboxy-5,6,7,8-tetrahydropterin synthase	-2.23671	0.0479171
814		Uncharacterised protein	-2.58662	0.0479171
1831		Uncharacterised protein	-2.09278	0.0479171
1862		NLPA lipoprotein	-2.04109	0.0479171
1963		Uncharacterised protein	-1.76245	0.0479171
2964		50S ribosomal protein L27	-2.29256	0.0479171
3246		Uncharacterised protein	-2.44312	0.0479171
3298		3-oxoacyl-[acyl-carrier-protein] reductase	-2.0304	0.0479171
3406	mmsA	methylmalonate-semialdehyde dehydrogenase (H-NS regulated?)	-2.20914	0.0479171
398		malate synthase G	-2.23599	0.0502922
2613		50S ribosomal protein L7/L12	-2.34662	0.0507305
3065		Large-conductance mechanosensitive channel	-1.87863	0.0510426
1295	-	DUF962 domain-containing protein	-1.53163	0.0512018
392		membrane protein	-2.42421	0.0524769
493		YcgL domain-containing protein	-2.39868	0.0524769
870		putative lipoprotein	-1.84496	0.0524769
1319		superoxide dismutase	-2.29652	0.0524769
1899	-	polyketide cyclase	-1.70218	0.0524769
1979		peroxiredoxin	-2.41921	0.0524769
2781		peptide-methionine (S)-S-oxide reductase	-2.17563	0.0524769
2912		---NA---	-2.26312	0.0524769
2914		thioredoxin	-2.43321	0.0524769
3255		putative lipoprotein	-2.33584	0.0524769
3528		flavoprotein	-2.2205	0.0524769
2680		/domain associated with GTPases	-2.38814	0.0525504
2780	exbD	biopolymer transporter ExbD	-1.76772	0.0525504
3162		dihydrolipoyl dehydrogenase	-0.828983	0.0525504
2331		peptide signal protein	-2.31295	0.0529752
188		hypothetical protein	-2.60101	0.0554271
369	cobQ	cobalamin biosynthesis protein CobQ	-0.633806	0.0554271
770		tonB-dependent siderophore receptor family protein	-0.381144	0.0554271
828		phosphatidate cytidylyltransferase	-0.206529	0.0554271
1210		ferredoxin--NADP(+) reductase	-0.520976	0.0554271
1792	nlpE	copper resistance protein NlpE	-2.36275	0.0554271
1941		Uncharacterised protein	-2.38768	0.0554271
2148	mdh	malate dehydrogenase	-1.92561	0.0554271
2437	yedL	putative N-acetyltransferase YedL	-1.84072	0.0554271
2496		DNA topoisomerase IV subunit B	0.453673	0.0554271
3356	atpC	ATP synthase epsilon chain	-1.9825	0.0576789
130		hemolysin	-2.00269	0.0588303
427	iscA	iron-sulfur cluster assembly protein IscA	-2.2013	0.0588303
989		spore coat protein SpoU	-2.02916	0.0588303
1413	aroP	aromatic amino acid transporter AroP	-1.39611	0.0588303
2697		putative membrane protein	-2.15235	0.0588303
2938		dihydrolipoyl dehydrogenase	0.578257	0.0588303
3587		aromatic amino acid aminotransferase	-2.07821	0.0590015
1063		phosphoenolpyruvate synthase	-1.99315	0.0600726
1299		elongation factor Ts	-1.873	0.060258
1977		methyltransferase	-2.09687	0.060258
717		MFS transporter	-1.6106	0.0607626
3257		Apolipoprotein A1/A4/E domain protein	-2.27139	0.0616717
177	fadR	TetR family transcriptional regulator	-2.33431	0.0618817
3226		Uncharacterised protein	-2.43853	0.0622552
1196	dctA	C4-dicarboxylate transporter	-0.599161	0.063543
2435		DUF485 domain-containing protein	-2.09703	0.063543
2774		50S ribosomal protein L28	-1.87037	0.0642386
3072	ompA/omp38	outer membrane protein Omp38	-2.32157	0.0659779
3375		osmotically inducible protein C	0.39	0.0659779
1661		hemerythrin	-1.93378	0.0666378
1958		osmotically inducible protein C	-1.71528	0.0666378
1981	-	beta-ketoacyl-ACP synthase III	-0.521567	0.0666832
3100		tryptophan synthase subunit alpha	-1.75658	0.0666832
397	zapE	ATPase	-1.53095	0.0671808
1533			-1.98412	0.0672705
3526	trpE	anthranilate synthase component I	0.521558	0.0673169
1012		tRNA (adenosine(37)-N6)-dimethylallyltransferase MiaA	-2.00587	0.0676774
1448		peptidylprolyl isomerase	-2.02685	0.0676774
41		cytochrome b	-1.92668	0.0678553
2009		Uncharacterised protein	-2.29808	0.0678553
2623		DUF1311 domain-containing protein	-2.03917	0.0678553
2746	if-1	translation initiation factor IF-1	-2.16016	0.0678553
272		Na+:H+ dicarboxylate symporter	-1.57827	0.0696426
303	yebC	transcriptional regulator	-0.866843	0.0696426
1665		transcriptional repressor	-2.02873	0.0696426
2153	ybeY	rRNA maturation RNase YbeY	-2.10058	0.0696426
2610		50S ribosomal protein L11	-1.7529	0.0696426
3006		long-chain fatty acid transporter	-2.08291	0.0696426
477	-	HIT family hydrolase	-1.72425	0.0701955
516		multidrug DMT transporter permease	-0.658153	0.0701955
969		putative lipoprotein	-2.32088	0.0701955
3117		acyl-CoA dehydrogenase	-1.85559	0.0704383
2316	pilQ	type IV pilus secretin PilQ family protein	0.847485	0.0706718
1414		pyruvate decarboxylase	-1.92505	0.0710486
3232	nuoF	NADH-quinone oxidoreductase subunit F	0.68256	0.0713606
545	pchR	AraC family transcriptional regulator	-1.26024	0.0713984
50	anmK	anhydro-N-acetylmuramic acid kinase	-0.857821	0.0714347
494		putative membrane protein	-1.9903	0.0714347
1389		diguanylate phosphodiesterase	-0.353921	0.0714347
1626		Apolipoprotein A1/A4/E domain protein	-1.92917	0.0714347
715		amidase	-1.96323	0.0717093
1148		DUF2171 domain-containing protein	-2.33551	0.0717643
2839		inhibitor of apoptosis-promoting Bax1 family protein	-1.78735	0.0717643
3334		TIGR00701 family protein	-1.78866	0.0717643
11		-	-2.06294	0.0718948
1082		ribosomal protein L11 methyltransferase	-1.6599	0.0718948
1954	hsdR	type I deoxyribonuclease HsdR	-1.54864	0.0718948
2897		acyl-CoA synthetase	-1.77332	0.0718948
1840		esterase	-1.98385	0.0721098
363	fbaA	fructose-1,6-bisphosphate aldolase	-1.38794	0.0728117
1191		-	-1.87294	0.0730586
3502	dksA	RNA polymerase-binding protein DksA	-2.04918	0.0730586
755		peroxidase	-1.6231	0.0736698
743	ftsB	cell division protein FtsB	-2.09694	0.0770305
1642		arginyltransferase	-1.22883	0.0770305
2612		50S ribosomal protein L10	-1.89414	0.0770305
3295		metal-binding protein	-1.81897	0.0770305
419		peroxidase	-1.07346	0.0776452
841		D-amino acid dehydrogenase	-1.9067	0.0779387
350	-	AraC family transcriptional regulator	-0.399145	0.0782338
3018		aspartyl/glutamyl-tRNA amidotransferase subunit B	0.448007	0.0782338
1973		glutathione S-transferase	-1.96033	0.0784685
988		pilus assembly protein	-1.88722	0.0796264
430	iscR_1	Rrf2 family transcriptional regulator	-1.26569	0.0800085
2329		16S rRNA (cytosine(1402)-N(4))-methyltransferase	0.467722	0.0800085
575	yedL_1	putative N-acetyltransferase YedL	-1.86924	0.0825379
1090		hydroxyacylglutathione hydrolase	-1.52699	0.0825379
2745		DUF1311 domain-containing protein	-1.43559	0.0825379
2817		hydrolase	-1.69607	0.0825379
3137		two-component sensor histidine kinase	-1.88044	0.0825379
3281	bfr	bacterioferritin	-2.00443	0.0825379
3520	h-ns	DNA-binding protein, h-ns histone family protein	-2.07175	0.0825379
107	tssD	type VI secretion system effector, Hcp1 family protein	-2.16374	0.082625
543		transporter, D-beta-hydroxybutyrate permease	-1.29519	0.082625
776	ybgE	cytochrome bd biosynthesis protein	-1.97017	0.082625
1062	ppsR	phosphoenolpyruvate synthase regulatory protein	-0.794595	0.082625
2156		DUF3108 domain-containing protein	-1.78644	0.082625
3	-	putative lipoprotein	-1.85369	0.0834896
1578		CbbBc protein	0.359871	0.0834896
682		N-terminal domain of DJ-1_PfpI family protein	-1.85499	0.0838022
2945		citrate (Si)-synthase	-1.69723	0.0841678
1087		NLPA lipoprotein	-1.74772	0.0841757
2948		yecA family protein	-1.49602	0.0841757
3033		ycxB-like family protein	-1.80283	0.0841757
3372		arginine--tRNA ligase	-1.328	0.0841757
134	paaA	Phenylacetic acid degradation protein paaA	-2.02537	0.0849306
2224	ttg2E	toluene tolerance protein	-1.89208	0.0849306
38		DNA polymerase III subunit beta	-1.39707	0.0886527
64	rsmA	16S rRNA (adenine(1518)-N(6)/adenine(1519)-N(6))-dimethyltransferase	-1.64711	0.0886527
300		arginine transporter ATP-binding subunit	-1.588	0.0886527
425	hscA	Fe-S protein assembly chaperone HscA	0.345552	0.0886527
1900		gamma-aminobutyraldehyde dehydrogenase	-1.4592	0.0886527
2845		lipopolysaccharide-assembly family protein	-1.50002	0.0886527
69		stringent starvation protein B	-2.11024	0.0886634
2913		transcription termination factor Rho	-1.64061	0.0886634
803		universal stress protein	-1.80028	0.0890048
324		Biotin synthase	-1.36566	0.0909281
535		LysR family transcriptional regulator	-0.281284	0.0909281
1532		RNA polymerase sigma factor	-1.31301	0.0909281
1791		isocitrate lyase	-1.8618	0.0909281
1598		SCP-2 sterol transfer family protein	-1.83557	0.0913345
2633	fadA	acetyl-CoA C-acyltransferase FadA	-1.7768	0.0914256
3273		signal recognition particle protein	-1.32089	0.0914256
2771		Uncharacterised protein	-1.96416	0.0922589
491	yedL	putative N-acetyltransferase YedL	-1.4353	0.0923649
1018		16S rRNA pseudouridine(516) synthase	-1.71224	0.0923649
1386	EF-P	elongation factor P	-1.38908	0.0923649
2920		DNA polymerase I	-0.861091	0.0923649
2974		polyketide cyclase	-1.36742	0.0923649
3561	wzc	tyrosine protein kinase	1.28348	0.0923649
2838		oligoribonuclease	-1.13261	0.0925325
2775		coniferyl aldehyde dehydrogenase	-1.54032	0.0926379
792		branched-chain amino acid transport system II carrier protein	-0.948662	0.0927939
2226		mammalian cell entry protein	0.90101	0.0927939
991		Uncharacterised protein	-1.6599	0.0935332
3263		deoxycytidine triphosphate deaminase	-1.66796	0.0935332
389		Cytidylate kinase	-1.29757	0.0937607
3308		50S ribosomal protein L25	-1.28244	0.0941042
364		peptidylprolyl isomerase	-1.40146	0.0948016
1340		DUF3015 domain-containing protein	-2.00764	0.0948016
2825	rlmN	23S rRNA (adenine(2503)-C(2))-methyltransferase RlmN	-1.45043	0.0948016
2452		putative porin	-2.01026	0.0950164
564		RNA degradosome polyphosphate kinase	-1.49523	0.095444
687		alpha/beta hydrolase	-1.39668	0.095444
1813		META domain protein	-1.7176	0.095444
385		Uracil-DNA glycosylase	-1.61971	0.0963228
1086		phosphoribosylamine--glycine ligase	-0.576286	0.0963228
1179	rhlB	ATP-dependent RNA helicase RhlB	-1.44127	0.0963228
2159		yihY family inner membrane domain protein	-0.945645	0.0963228
2534		-	-1.49785	0.0963228
3116		acyl-CoA dehydrogenase	-1.80781	0.0963228
104		signal peptide protein (H-NS regulated)	1.75402	0.0971457
584	fimA	ferrous iron transporter B	-1.6434	0.0971457
822		3-hydroxyacyl-[acyl-carrier-protein] dehydratase FabZ	-1.30702	0.0971457
1438		LysR family transcriptional regulator	-1.7702	0.0971457
2742	-	putative lipoprotein	-1.10865	0.0971457
2555		aromatic amino acid transporter AroP	-1.58082	0.0976802
3319	smpB	SsrA-binding protein	-1.56129	0.0976802
1713	-	acyl-CoA thioesterase	-0.984114	0.0981879
337		transketolase	-0.664367	0.0984712
1501	carO	putative carbapenem-associated resistance protein	-2.05482	0.0984712
2259		arginine N-succinyltransferase	0.566284	0.0984712
3066	typA/bipA	GTP-binding protein TypA	-1.23031	0.0984712
935		heme oxygenase-like protein	-1.61821	0.098928
2007		pyrroline-5-carboxylate reductase	-1.69689	0.098928
