# Supplementary material for: Human serum albumin alters specific genes that can play a role in survival and persistence in Acinetobacter baumannii
Source: Sci Rep. 2018 Oct 3;8:14741. doi: 10.1038/s41598-018-33072-z (PMC6170387; doi:10.1038/s41598-018-33072-z)
Supplement: Supplementary file 3 — Table S2 [file 41598_2018_33072_MOESM3_ESM.xlsx]

## Sheet: Sheet1
Gene ID	log2FoldChange	FDR (P-adjusted)	Annotation
355	-0.418597	0.000128092	peg.355;Name=Sodium/dicarboxylate symporter
2211	1.1973	0.00585448	peg.2211;Name=GTP-binding protein EngB
3478	0.597757	0.0117892	peg.3478;Name=DNA modification methylase (Adenine-specific
3580	0.608242	0.0117892	peg.3580;Name=Glucose-6-phosphate isomerase (EC 5.3.1.9);Ontology_term=KEGG_ENZYME:5.3.1.9
2573	-3.77422	0.0170268	peg.2573;Name=hypothetical protein
194	-3.37835	0.0170633	peg.194;Name=General stress protein
313	-3.55929	0.0170633	peg.313;Name=Permease of the drug/metabolite
333	-3.41708	0.0170633	peg.333;Name=FIG00350220: hypothetical protein
396	-0.593466	0.0170633	peg.396;Name=Transcriptional regulator%2C AraC family
480	-3.51707	0.0170633	peg.480;Name=FIG00352151: hypothetical protein
576	-3.38133	0.0170633	peg.576;Name=FIG00350165: hypothetical protein
782	-3.35658	0.0170633	peg.782;Name=FIG00350191: hypothetical protein
1030	0.306003	0.0170633	peg.1030;Name=FIG00350874: hypothetical protein
1143	-3.35836	0.0170633	peg.1143;Name=FIG00350257: hypothetical protein
1390	-3.07485	0.0170633	peg.1390;Name=LSU ribosomal protein L31p
1947	-3.39558	0.0170633	peg.1947;Name=Carbon storage regulator
1994	-3.65386	0.0170633	peg.1994;Name=Ferredoxin
2903	-3.32275	0.0170633	peg.2903;Name=LSU ribosomal protein L35p
540	-3.43225	0.0175853	peg.540;Name=Acetyl-CoA:acetoacetyl-CoA transferase%2C alpha subunit
2209	1.90214	0.0175853	peg.2209;Name=Flavohemoprotein (Hemoglobin-like protein) (Flavohemoglobin)
3145	-0.304698	0.0181877	peg.3145;Name=Protein-export membrane protein SecF
1180	-3.36614	0.0201596	peg.1180;Name=Cold shock protein CspA
3296	-3.17791	0.0201596	peg.3296;Name=LSU ribosomal protein L32p
2686	-2.89851	0.0215656	peg.2686;Name=SSU ribosomal protein S15p
45	-3.00037	0.0220414	peg.45;Name=AdeT
1070	-3.11233	0.0220461	peg.1070;Name=SSU ribosomal protein S6p
2147	-3.05186	0.0221347	peg.2147;Name=FIG00351533: hypothetical protein
966	-3.17247	0.0222145	peg.966;Name=putative universal stress protein
28	-3.0726	0.0239291	peg.28;Name=FIG00350552: hypothetical protein
47	-2.67905	0.0239291	peg.47;Name=probable iron binding protein
187	-3.24625	0.0239291	peg.187;Name=FIG00350320: hypothetical protein
302	-2.71023	0.0239291	peg.302;Name=Transcriptional regulator%2C AsnC family
539	-3.17865	0.0239291	peg.539;Name=Acetyl-CoA:acetoacetyl-CoA transferase%2C beta subunit
783	-2.97161	0.0239291	peg.783;Name=FIG00351334: hypothetical protein
788	-2.78971	0.0239291	peg.788;Name=Glutaredoxin-related protein
1974	-3.11907	0.0239291	peg.1974;Name=conserved hypothetical protein%3B putative
2304	-3.13817	0.0239291	peg.2304;Name=Bacterioferritin
2899	-2.89685	0.0239291	peg.2899;Name=Translation initiation factor 3
2904	-2.59464	0.0239291	peg.2904;Name=LSU ribosomal protein L20p
3154	-2.67399	0.0248819	peg.3154;Name=hypothetical protein
2479	-3.12171	0.0251638	peg.2479;Name=FIG00350325: hypothetical protein
1091	-2.92813	0.0256923	peg.1091;Name=FIG00350092: hypothetical protein
1072	-2.64306	0.0303876	peg.1072;Name=LSU ribosomal protein L9p
342	-2.86646	0.0313096	peg.342;Name=FIG00352133: hypothetical protein
3164	-2.71436	0.0320408	peg.3164;Name=Ribosome hibernation protein YhbH
334	-2.5053	0.0324932	peg.334;Name=FIG00351277: hypothetical protein
1957	-2.54511	0.0324932	peg.1957;Name=hypothetical protein
312	-2.92426	0.034138	peg.312;Name=FIG00351530: hypothetical protein
492	-2.95431	0.034138	peg.492;Name=FIG00350517: hypothetical protein
794	-2.82858	0.034138	peg.794;Name=hypothetical protein%3B putative membrane
1084	-2.61359	0.034138	peg.1084;Name=DNA-binding protein Fis
1164	-2.53959	0.034138	peg.1164;Name=SSU ribosomal protein S21p
2016	-2.80688	0.034138	peg.2016;Name=FIG00351328: hypothetical protein
3039	-2.82755	0.034138	peg.3039;Name=hypothetical protein
3299	-2.54861	0.034138	peg.3299;Name=Acyl carrier protein
3550	0.831844	0.034138	peg.3550;Name=Flavodoxin reductases (ferredoxin-NADPH reductases)
345	0.59374	0.0363524	peg.345;Name=Transcriptional repressor of PutA
415	-2.38469	0.0365879	peg.415;Name=SSU ribosomal protein S20p
2485	-2.95222	0.0372137	peg.2485;Name=ribosomal subunit interface protein%2C
2300	-2.51639	0.0388373	peg.2300;Name=DNA-directed RNA polymerase omega
3010	-2.6762	0.0388373	peg.3010;Name=FIG00350478: hypothetical protein
786	-2.49741	0.0393273	peg.786;Name=Inosine-5'-monophosphate dehydrogenase (EC 1.1.1.205);Ontology_term=KEGG_ENZYME:1.1.1.205
1046	-2.33323	0.0393273	peg.1046;Name=Acyl-CoA synthetases (AMP-forming)/AMP-acid ligases
1395	-2.45599	0.0393273	peg.1395;Name=Transcriptional regulator%2C LysR family
67	-2.5384	0.0402108	peg.67;Name=SSU ribosomal protein S9p
1505	-2.60922	0.0402108	peg.1505;Name=FIG00351689: hypothetical protein
55	-2.01637	0.0411597	peg.55;Name=Integral membrane protein YfiB
571	-2.82828	0.0411597	peg.571;Name=FIG00351524: hypothetical protein
1057	-2.38617	0.0411597	peg.1057;Name=Cyclohexanone monooxygenase (EC 1.14.13.22);Ontology_term=KEGG_ENZYME:1.14.13.22
1071	-3.07394	0.0411597	peg.1071;Name=SSU ribosomal protein S18p
1206	-1.28923	0.0411597	peg.1206;Name=Protein co-occuring with molybdenum
1529	-2.59542	0.0411597	peg.1529;Name=FIG00350134: hypothetical protein
2632	-2.22816	0.0411597	peg.2632;Name=putative peptide signal
2531	-2.41174	0.0423462	peg.2531;Name=FIG00350240: hypothetical protein
1019	-2.66268	0.0427053	peg.1019;Name=FIG00352022: hypothetical protein
184	-2.71724	0.0433046	peg.184;Name=hypothetical protein
3410	-2.49325	0.0446432	peg.3410;Name=RidA/YER057c/UK114 superfamily%2C group 2%2C
2566	0.982808	0.0451831	peg.2566;Name=putative lipoprotein-34 precursor (NlpB)
335	-0.807113	0.0455538	peg.335;Name=S-adenosylmethionine synthetase (EC 2.5.1.6);Ontology_term=KEGG_ENZYME:2.5.1.6
429	-1.0275	0.0455538	peg.429;Name=Cysteine desulfurase (EC 2.8.1.7)%2C
538	-2.39758	0.0455538	peg.538;Name=Short chain fatty acids
976	-2.50364	0.0455538	peg.976;Name=FIG00351023: hypothetical protein
1401	-1.06667	0.0455538	peg.1401;Name=carbonic anhydrase%2C family 3
2005	-2.59823	0.0455538	peg.2005;Name=Cold shock protein CspG
2305	0.745129	0.0455538	peg.2305;Name=FIG00351164: hypothetical protein
3363	-2.34239	0.0455538	peg.3363;Name=ATP synthase F0 sector
3451	-2.40013	0.0455538	peg.3451;Name=FIG00350642: hypothetical protein
66	-2.40233	0.0458883	peg.66;Name=LSU ribosomal protein L13p
297	-2.13944	0.0458883	peg.297;Name=Glutamate Aspartate periplasmic binding
339	-2.29926	0.0458883	peg.339;Name=Protein yceI precursor
821	-2.15984	0.0458883	peg.821;Name=Acyl-[acyl-carrier-protein]--UDP-N-acetylglucosamine O-acyltransferase (EC 2.3.1.129);Ontology_term=KEGG_ENZYME:2.3.1.129
853	-2.20169	0.0458883	peg.853;Name=Transcriptional regulator%2C HxlR family
1165	-2.11069	0.0458883	peg.1165;Name=Transamidase GatB domain protein
1178	-2.39337	0.0458883	peg.1178;Name=putative signal peptide
1300	-1.92864	0.0458883	peg.1300;Name=SSU ribosomal protein S2p
2532	-2.62089	0.0458883	peg.2532;Name=FIG00350256: hypothetical protein
2575	-2.17882	0.0458883	peg.2575;Name=HIT family hydrolase
2854	-2.38741	0.0458883	peg.2854;Name=FIG00349946: hypothetical protein
2911	-2.43131	0.0458883	peg.2911;Name=Integration host factor alpha
2965	-2.43313	0.0458883	peg.2965;Name=LSU ribosomal protein L21p
793	-2.65392	0.0468691	peg.793;Name=FIG00350751: hypothetical protein
306	-1.95899	0.0479171	peg.306;Name=FIG00350669: hypothetical protein
384	-2.23671	0.0479171	peg.384;Name=Queuosine biosynthesis QueD%2C PTPS-I
814	-2.58662	0.0479171	peg.814;Name=FIG00350507: hypothetical protein
1831	-2.09278	0.0479171	peg.1831;Name=FIG00350187: hypothetical protein
1862	-2.04109	0.0479171	peg.1862;Name=Methionine ABC transporter substrate-binding
1963	-1.76245	0.0479171	peg.1963;Name=conserved hypothetical protein%3B putative
2964	-2.29256	0.0479171	peg.2964;Name=LSU ribosomal protein L27p
3246	-2.44312	0.0479171	peg.3246;Name=FIG00350985: hypothetical protein
3298	-2.0304	0.0479171	peg.3298;Name=3-oxoacyl-[acyl-carrier protein] reductase (EC
3406	-2.20914	0.0479171	peg.3406;Name=Methylmalonate-semialdehyde dehydrogenase (EC 1.2.1.27);Ontology_term=KEGG_ENZYME:1.2.1.27
398	-2.23599	0.0502922	peg.398;Name=Malate synthase G (EC
2613	-2.34662	0.0507305	peg.2613;Name=LSU ribosomal protein L7/L12
3065	-1.87863	0.0510426	peg.3065;Name=Large-conductance mechanosensitive channel
1295	-1.53163	0.0512018	peg.1295;Name=Putative PRS2 protein
392	-2.42421	0.0524769	peg.392;Name=FIG00351665: hypothetical protein
493	-2.39868	0.0524769	peg.493;Name=FIG00350901: hypothetical protein
870	-1.84496	0.0524769	peg.870;Name=FIG00351387: hypothetical protein
1319	-2.29652	0.0524769	peg.1319;Name=Superoxide dismutase [Fe] (EC
1899	-1.70218	0.0524769	peg.1899;Name=FIG00923150: hypothetical protein
1979	-2.41921	0.0524769	peg.1979;Name=Alkyl hydroperoxide reductase protein
2781	-2.17563	0.0524769	peg.2781;Name=Peptide methionine sulfoxide reductase
2912	-2.26312	0.0524769	peg.2912;Name=conserved hypothetical protein%3B putative
2914	-2.43321	0.0524769	peg.2914;Name=Thioredoxin
3255	-2.33584	0.0524769	peg.3255;Name=FIG00350235: hypothetical protein
3528	-2.2205	0.0524769	peg.3528;Name=putative reductase
2680	-2.38814	0.0525504	peg.2680;Name=FIG00351265: hypothetical protein
2780	-1.76772	0.0525504	peg.2780;Name=Biopolymer transport protein ExbD/TolR
3162	-0.828983	0.0525504	peg.3162;Name=Dihydrolipoamide dehydrogenase (EC 1.8.1.4);Ontology_term=KEGG_ENZYME:1.8.1.4
2331	-2.31295	0.0529752	peg.2331;Name=putative peptide signal
188	-2.60101	0.0554271	peg.188;Name=TPR repeat containing protein
369	-0.633806	0.0554271	peg.369;Name=Chromosome (plasmid) partitioning protein
770	-0.381144	0.0554271	peg.770;Name=Ferrichrome-iron receptor
828	-0.206529	0.0554271	peg.828;Name=Phosphatidate cytidylyltransferase (EC 2.7.7.41);Ontology_term=KEGG_ENZYME:2.7.7.41
1210	-0.520976	0.0554271	peg.1210;Name=Ferredoxin--NADP(+) reductase (EC 1.18.1.2);Ontology_term=KEGG_ENZYME:1.18.1.2
1792	-2.36275	0.0554271	peg.1792;Name=Lipoprotein
1941	-2.38768	0.0554271	peg.1941;Name=FIG00352497: hypothetical protein
2148	-1.92561	0.0554271	peg.2148;Name=Malate dehydrogenase (EC 1.1.1.37);Ontology_term=KEGG_ENZYME:1.1.1.37
2437	-1.84072	0.0554271	peg.2437;Name=FIG00349943: hypothetical protein
2496	0.453673	0.0554271	peg.2496;Name=Topoisomerase IV subunit B
3356	-1.9825	0.0576789	peg.3356;Name=ATP synthase epsilon chain
130	-2.00269	0.0588303	peg.130;Name=putative hemolysin
427	-2.2013	0.0588303	peg.427;Name=Iron binding protein IscA
989	-2.02916	0.0588303	peg.989;Name=Sigma-fimbriae tip adhesin
1413	-1.39611	0.0588303	peg.1413;Name=Aromatic amino acid transport
2697	-2.15235	0.0588303	peg.2697;Name=FIG00350389: hypothetical protein
2938	0.578257	0.0588303	peg.2938;Name=Dihydrolipoamide dehydrogenase of 2-oxoglutarate
3587	-2.07821	0.0590015	peg.3587;Name=Biosynthetic Aromatic amino acid
1063	-1.99315	0.0600726	peg.1063;Name=Phosphoenolpyruvate synthase (EC 2.7.9.2);Ontology_term=KEGG_ENZYME:2.7.9.2
1299	-1.873	0.060258	peg.1299;Name=Translation elongation factor Ts
1977	-2.09687	0.060258	peg.1977;Name=O-methyltransferase
717	-1.6106	0.0607626	peg.717;Name=Permeases of the major
3257	-2.27139	0.0616717	peg.3257;Name=FIG00351518: hypothetical protein
177	-2.33431	0.0618817	peg.177;Name=Predicted transcriptional regulator LiuX
3226	-2.43853	0.0622552	peg.3226;Name=FIG00349934: hypothetical protein
1196	-0.599161	0.063543	peg.1196;Name=Aerobic C4-dicarboxylate transporter for
2435	-2.09703	0.063543	peg.2435;Name=Putative membrane protein%2C clustering
2774	-1.87037	0.0642386	peg.2774;Name=LSU ribosomal protein L28p
3072	-2.32157	0.0659779	peg.3072;Name=Outer membrane protein A
3375	0.39	0.0659779	peg.3375;Name=FIG00350207: hypothetical protein
1661	-1.93378	0.0666378	peg.1661;Name=putative hemerythrin-like protein
1958	-1.71528	0.0666378	peg.1958;Name=OsmC/Ohr family protein
1981	-0.521567	0.0666832	peg.1981;Name=3-oxoacyl-[acyl-carrier-protein] synthase%2C KASIII (EC
3100	-1.75658	0.0666832	peg.3100;Name=Tryptophan synthase alpha chain
397	-1.53095	0.0671808	peg.397;Name=ATPase%2C AFG1 family
1533	-1.98412	0.0672705	peg.1533;Name=FIG00350033: hypothetical protein
3526	0.521558	0.0673169	peg.3526;Name=Anthranilate synthase%2C aminase component
1012	-2.00587	0.0676774	peg.1012;Name=tRNA dimethylallyltransferase (EC 2.5.1.75);Ontology_term=KEGG_ENZYME:2.5.1.75
1448	-2.02685	0.0676774	peg.1448;Name=FKBP-type peptidyl-prolyl cis-trans isomerase
41	-1.92668	0.0678553	peg.41;Name=Soluble cytochrome b562
2009	-2.29808	0.0678553	peg.2009;Name=FIG00350125: hypothetical protein
2623	-2.03917	0.0678553	peg.2623;Name=putative secreted protein
2746	-2.16016	0.0678553	peg.2746;Name=Translation initiation factor 1
272	-1.57827	0.0696426	peg.272;Name=Proton/glutamate symport protein @
303	-0.866843	0.0696426	peg.303;Name=FIG000859: hypothetical protein YebC
1665	-2.02873	0.0696426	peg.1665;Name=Ferric uptake regulation protein
2153	-2.10058	0.0696426	peg.2153;Name=Metal-dependent hydrolase YbeY%2C involved
2610	-1.7529	0.0696426	peg.2610;Name=LSU ribosomal protein L11p
3006	-2.08291	0.0696426	peg.3006;Name=Outer membrane protein E
477	-1.72425	0.0701955	peg.477;Name=Bis(5'-nucleosyl)-tetraphosphatase (asymmetrical) (EC 3.6.1.17);Ontology_term=KEGG_ENZYME:3.6.1.17
516	-0.658153	0.0701955	peg.516;Name=Permease of the drug/metabolite
969	-2.32088	0.0701955	peg.969;Name=hypothetical protein
3117	-1.85559	0.0704383	peg.3117;Name=Acyl-CoA dehydrogenase (EC 1.3.8.7);Ontology_term=KEGG_ENZYME:1.3.8.7
2316	0.847485	0.0706718	peg.2316;Name=Type IV pilus biogenesis
1414	-1.92505	0.0710486	peg.1414;Name=Pyruvate decarboxylase (EC 4.1.1.1)%3B
3232	0.68256	0.0713606	peg.3232;Name=NADH-ubiquinone oxidoreductase chain F
545	-1.26024	0.0713984	peg.545;Name=benABC operon transcriptional activator
50	-0.857821	0.0714347	peg.50;Name=Anhydro-N-acetylmuramic acid kinase (EC
494	-1.9903	0.0714347	peg.494;Name=hypothetical protein%3B putative membrane
1389	-0.353921	0.0714347	peg.1389;Name=FOG: PAS/PAC domain
1626	-1.92917	0.0714347	peg.1626;Name=FIG00350330: hypothetical protein
715	-1.96323	0.0717093	peg.715;Name=Amidase (EC 3.5.1.4);Ontology_term=KEGG_ENZYME:3.5.1.4
1148	-2.33551	0.0717643	peg.1148;Name=FIG00350864: hypothetical protein
2839	-1.78735	0.0717643	peg.2839;Name=FIG00350282: hypothetical protein
3334	-1.78866	0.0717643	peg.3334;Name=Protoporphyrinogen IX oxidase%2C novel
11	-2.06294	0.0718948	peg.11;Name=FIG00350693: hypothetical protein
1082	-1.6599	0.0718948	peg.1082;Name=Ribosomal protein L11 methyltransferase
1954	-1.54864	0.0718948	peg.1954;Name=Zn-dependent protease with chaperone
2897	-1.77332	0.0718948	peg.2897;Name=3-methylmercaptopropionyl-CoA ligase (DmdB)
1840	-1.98385	0.0721098	peg.1840;Name=Esterase/lipase/thioesterase family protein
363	-1.38794	0.0728117	peg.363;Name=Fructose-bisphosphate aldolase class II
1191	-1.87294	0.0730586	peg.1191;Name=FIG00350762: hypothetical protein
3502	-2.04918	0.0730586	peg.3502;Name=C4-type zinc finger protein%2C
755	-1.6231	0.0736698	peg.755;Name=putative peroxidase
743	-2.09694	0.0770305	peg.743;Name=Cell division protein DivIC
1642	-1.22883	0.0770305	peg.1642;Name=Arginine-tRNA-protein transferase (EC 2.3.2.8);Ontology_term=KEGG_ENZYME:2.3.2.8
2612	-1.89414	0.0770305	peg.2612;Name=LSU ribosomal protein L10p
3295	-1.81897	0.0770305	peg.3295;Name=COG1399 protein%2C clustered with
419	-1.07346	0.0776452	peg.419;Name=Predicted dye-decolorizing peroxidase (DyP)%2C
841	-1.9067	0.0779387	peg.841;Name=D-amino acid dehydrogenase small
350	-0.399145	0.0782338	peg.350;Name=Transcriptional regulator%2C AraC family
3018	0.448007	0.0782338	peg.3018;Name=Aspartyl-tRNA(Asn) amidotransferase subunit B
1973	-1.96033	0.0784685	peg.1973;Name=Glutathione S-transferase (EC 2.5.1.18);Ontology_term=KEGG_ENZYME:2.5.1.18
988	-1.88722	0.0796264	peg.988;Name=Sigma-fimbriae chaperone protein
430	-1.26569	0.0800085	peg.430;Name=Iron-sulfur cluster regulator IscR
2329	0.467722	0.0800085	peg.2329;Name=rRNA small subunit methyltransferase
575	-1.86924	0.0825379	peg.575;Name=FIG00351496: hypothetical protein
1090	-1.52699	0.0825379	peg.1090;Name=Hydroxyacylglutathione hydrolase (EC 3.1.2.6);Ontology_term=KEGG_ENZYME:3.1.2.6
2745	-1.43559	0.0825379	peg.2745;Name=FIG00351133: hypothetical protein
2817	-1.69607	0.0825379	peg.2817;Name=UDP-glucose dehydrogenase (EC 1.1.1.22);Ontology_term=KEGG_ENZYME:1.1.1.22
3137	-1.88044	0.0825379	peg.3137;Name=putative sensory transduction histidine
3281	-2.00443	0.0825379	peg.3281;Name=Bacterioferritin
3520	-2.07175	0.0825379	peg.3520;Name=putative DNA binding protein
107	-2.16374	0.082625	peg.107;Name=Putative cytoplasmic protein USSDB7A
543	-1.29519	0.082625	peg.543;Name=D-beta-hydroxybutyrate permease
776	-1.97017	0.082625	peg.776;Name=Protein ybgE
1062	-0.794595	0.082625	peg.1062;Name=FIG137360: hypothetical protein
2156	-1.78644	0.082625	peg.2156;Name=FIG00350323: hypothetical protein
3	-1.85369	0.0834896	peg.3;Name=Arabidopsis thaliana genomic DNA%2C
1578	0.359871	0.0834896	peg.1578;Name=Putative formate dehydrogenase oxidoreductase
682	-1.85499	0.0838022	peg.682;Name=ThiJ/PfpI family protein
2945	-1.69723	0.0841678	peg.2945;Name=Citrate synthase (si) (EC
1087	-1.74772	0.0841757	peg.1087;Name=Methionine ABC transporter substrate-binding
2948	-1.49602	0.0841757	peg.2948;Name=FIG00350559: hypothetical protein
3033	-1.80283	0.0841757	peg.3033;Name=hypothetical protein%3B putative membrane
3372	-1.328	0.0841757	peg.3372;Name=Arginyl-tRNA synthetase (EC 6.1.1.19);Ontology_term=KEGG_ENZYME:6.1.1.19
134	-2.02537	0.0849306	peg.134;Name=Phenylacetate-CoA oxygenase%2C PaaG subunit
2224	-1.89208	0.0849306	peg.2224;Name=putative toluene-tolerance protein (Ttg2E)
38	-1.39707	0.0886527	peg.38;Name=DNA polymerase III beta
64	-1.64711	0.0886527	peg.64;Name=SSU rRNA (adenine(1518)-N(6)/adenine(1519)-N(6))-dimethyltransferase (EC
300	-1.588	0.0886527	peg.300;Name=Glutamate Aspartate transport ATP-binding
425	0.345552	0.0886527	peg.425;Name=Chaperone protein HscA
1900	-1.4592	0.0886527	peg.1900;Name=4-aminobutyraldehyde dehydrogenase (EC 1.2.1.19);Ontology_term=KEGG_ENZYME:1.2.1.19
2845	-1.50002	0.0886527	peg.2845;Name=LPS-assembly lipoprotein RlpB precursor
69	-2.11024	0.0886634	peg.69;Name=Stringent starvation protein B
2913	-1.64061	0.0886634	peg.2913;Name=Transcription termination factor Rho
803	-1.80028	0.0890048	peg.803;Name=putative universal stress protein
324	-1.36566	0.0909281	peg.324;Name=Biotin synthase (EC 2.8.1.6);Ontology_term=KEGG_ENZYME:2.8.1.6
535	-0.281284	0.0909281	peg.535;Name=LysR family transcriptional regulator
1532	-1.31301	0.0909281	peg.1532;Name=putative RNA polymerase sigma
1791	-1.8618	0.0909281	peg.1791;Name=Isocitrate lyase (EC 4.1.3.1);Ontology_term=KEGG_ENZYME:4.1.3.1
1598	-1.83557	0.0913345	peg.1598;Name=FIG00350145: hypothetical protein
2633	-1.7768	0.0914256	peg.2633;Name=3-ketoacyl-CoA thiolase (EC 2.3.1.16)
3273	-1.32089	0.0914256	peg.3273;Name=Signal recognition particle%2C subunit
2771	-1.96416	0.0922589	peg.2771;Name=FIG00350060: hypothetical protein
491	-1.4353	0.0923649	peg.491;Name=FIG00353503: hypothetical protein
1018	-1.71224	0.0923649	peg.1018;Name=Ribosomal small subunit pseudouridine
1386	-1.38908	0.0923649	peg.1386;Name=Translation elongation factor P
2920	-0.861091	0.0923649	peg.2920;Name=DNA polymerase I (EC
2974	-1.36742	0.0923649	peg.2974;Name=conserved hypothetical protein%3B putative
3561	1.28348	0.0923649	peg.3561;Name=Tyrosine-protein kinase Wzc (EC
2838	-1.13261	0.0925325	peg.2838;Name=3'-to-5' oligoribonuclease (orn)
2775	-1.54032	0.0926379	peg.2775;Name=Aldehyde dehydrogenase (EC 1.2.1.3)%3B
792	-0.948662	0.0927939	peg.792;Name=Branched-chain amino acid transport
2226	0.90101	0.0927939	peg.2226;Name=Uncharacterized ABC transporter%2C periplasmic
991	-1.6599	0.0935332	peg.991;Name=FIG00350174: hypothetical protein
3263	-1.66796	0.0935332	peg.3263;Name=Deoxycytidine triphosphate deaminase (EC
389	-1.29757	0.0937607	peg.389;Name=Cytidylate kinase (EC 2.7.4.25);Ontology_term=KEGG_ENZYME:2.7.4.25
3308	-1.28244	0.0941042	peg.3308;Name=LSU ribosomal protein L25p
364	-1.40146	0.0948016	peg.364;Name=Survival protein SurA precursor
1340	-2.00764	0.0948016	peg.1340;Name=FIG00350583: hypothetical protein
2825	-1.45043	0.0948016	peg.2825;Name=Ribosomal RNA large subunit
2452	-2.01026	0.0950164	peg.2452;Name=FIG00350497: hypothetical protein
564	-1.49523	0.095444	peg.564;Name=Polyphosphate kinase (EC 2.7.4.1);Ontology_term=KEGG_ENZYME:2.7.4.1
687	-1.39668	0.095444	peg.687;Name=Non-heme chloroperoxidase (EC 1.11.1.10);Ontology_term=KEGG_ENZYME:1.11.1.10
1813	-1.7176	0.095444	peg.1813;Name=putative signal peptide
385	-1.61971	0.0963228	peg.385;Name=Uracil-DNA glycosylase%2C family 1
1086	-0.576286	0.0963228	peg.1086;Name=Phosphoribosylamine--glycine ligase (EC 6.3.4.13);Ontology_term=KEGG_ENZYME:6.3.4.13
1179	-1.44127	0.0963228	peg.1179;Name=ATP-dependent RNA helicase RhlB
2159	-0.945645	0.0963228	peg.2159;Name=Inner membrane protein YihY%2C
2534	-1.49785	0.0963228	peg.2534;Name=FIG00350435: hypothetical protein
3116	-1.80781	0.0963228	peg.3116;Name=Acyl-CoA dehydrogenase (EC 1.3.8.7);Ontology_term=KEGG_ENZYME:1.3.8.7
104	1.75402	0.0971457	peg.104;Name=FIG00350028: hypothetical protein
584	-1.6434	0.0971457	peg.584;Name=Fimbrial protein precursor
822	-1.30702	0.0971457	peg.822;Name=3-hydroxyacyl-[acyl-carrier-protein] dehydratase%2C FabZ form
1438	-1.7702	0.0971457	peg.1438;Name=Chromosome initiation inhibitor
2742	-1.10865	0.0971457	peg.2742;Name=FIG00350076: hypothetical protein
2555	-1.58082	0.0976802	peg.2555;Name=Aromatic amino acid transport
3319	-1.56129	0.0976802	peg.3319;Name=tmRNA-binding protein SmpB
1713	-0.984114	0.0981879	peg.1713;Name=cytosolic long-chain acyl-CoA thioester
337	-0.664367	0.0984712	peg.337;Name=Transketolase (EC 2.2.1.1);Ontology_term=KEGG_ENZYME:2.2.1.1
1501	-2.05482	0.0984712	peg.1501;Name=Outer membrane protein G1b
2259	0.566284	0.0984712	peg.2259;Name=Arginine N-succinyltransferase (EC 2.3.1.109);Ontology_term=KEGG_ENZYME:2.3.1.109
3066	-1.23031	0.0984712	peg.3066;Name=GTP-binding protein TypA/BipA
935	-1.61821	0.098928	peg.935;Name=FIG00350686: hypothetical protein
2007	-1.69689	0.098928	peg.2007;Name=Pyrroline-5-carboxylate reductase (EC 1.5.1.2);Ontology_term=KEGG_ENZYME:1.5.1.2
1949	-0.442417	0.100198	peg.1949;Name=Alanyl-tRNA synthetase (EC 6.1.1.7);Ontology_term=KEGG_ENZYME:6.1.1.7
135	-1.82291	0.100215	peg.135;Name=Phenylacetate-CoA oxygenase%2C PaaH subunit
2125	-1.11355	0.100215	peg.2125;Name=FIG00350837: hypothetical protein
2627	-1.47671	0.100215	peg.2627;Name=2-hydroxychromene-2-carboxylate isomerase/DsbA-like thioredoxin domain
3374	-1.13805	0.100215	peg.3374;Name=Glutathione S-transferase (EC 2.5.1.18);Ontology_term=KEGG_ENZYME:2.5.1.18
1387	-0.706958	0.100689	peg.1387;Name=Lysyl-lysine 2%2C3-aminomutase
1633	-1.71302	0.100689	peg.1633;Name=Universal stress protein family
2024	-0.831171	0.100689	peg.2024;Name=Type I secretion system%2C
2604	-1.12607	0.100689	peg.2604;Name=Sodium-dependent transporter
2736	-1.55938	0.100689	peg.2736;Name=Adenosine (5')-pentaphospho-(5'')-adenosine pyrophosphohydrolase (EC
2754	-1.38205	0.100689	peg.2754;Name=Glutamate-aspartate carrier protein
2997	-1.05656	0.100689	peg.2997;Name=Aromatic amino acid transport
340	-1.13019	0.101223	peg.340;Name=FIG00351305: hypothetical protein
361	-1.14768	0.101223	peg.361;Name=Phosphoglycerate kinase (EC 2.7.2.3);Ontology_term=KEGG_ENZYME:2.7.2.3
2142	-0.669598	0.101223	peg.2142;Name=FIG00350892: hypothetical protein
3161	-0.711657	0.101223	peg.3161;Name=FIG00353495: hypothetical protein
3297	-1.16771	0.101223	peg.3297;Name=Malonyl CoA-acyl carrier protein
1510	-1.55052	0.102088	peg.1510;Name=Enoyl-CoA hydratase (EC 4.2.1.17);Ontology_term=KEGG_ENZYME:4.2.1.17
2547	0.690729	0.102471	peg.2547;Name=Histidine transport protein (permease)
433	-1.88017	0.10278	peg.433;Name=DNA-binding protein HU-beta
1166	-0.831139	0.103087	peg.1166;Name=Exported zinc metalloprotease YfgC
1307	-1.07563	0.103087	peg.1307;Name=Lipoate synthase
1504	-1.33655	0.103087	peg.1504;Name=Queuosine Biosynthesis QueC ATPase
390	-1.50576	0.103847	peg.390;Name=SSU ribosomal protein S1p
3335	-0.812624	0.103847	peg.3335;Name=3-oxoacyl-[acyl-carrier-protein] synthase%2C KASI (EC
804	-1.43482	0.104055	peg.804;Name=FIG00350268: hypothetical protein
1195	-0.892356	0.104055	peg.1195;Name=Butyryl-CoA dehydrogenase (EC 1.3.8.1);Ontology_term=KEGG_ENZYME:1.3.8.1
998	0.56097	0.104377	peg.998;Name=Lysophospholipase (EC 3.1.1.5);Ontology_term=KEGG_ENZYME:3.1.1.5
1429	-0.589357	0.104377	peg.1429;Name=Glutamate-1-semialdehyde aminotransferase (EC 5.4.3.8);Ontology_term=KEGG_ENZYME:5.4.3.8
1502	-1.28112	0.104377	peg.1502;Name=2%2C3%2C4%2C5-tetrahydropyridine-2%2C6-dicarboxylate N-succinyltransferase (EC 2.3.1.117);Ontology_term=KEGG_ENZYME:2.3.1.117
2267	-1.57269	0.104377	peg.2267;Name=hypothetical protein%3B putative signal
2599	-1.01007	0.104377	peg.2599;Name=FIG00350344: hypothetical protein
2898	-1.09025	0.104377	peg.2898;Name=Threonyl-tRNA synthetase (EC 6.1.1.3);Ontology_term=KEGG_ENZYME:6.1.1.3
176	-1.68296	0.104644	peg.176;Name=Isovaleryl-CoA dehydrogenase (EC 1.3.8.4);Ontology_term=KEGG_ENZYME:1.3.8.4
2022	-1.46334	0.105732	peg.2022;Name=LptA%2C protein essential for
2434	-1.62659	0.105732	peg.2434;Name=Acetate permease ActP (cation/acetate
2797	-1.42052	0.105732	peg.2797;Name=FIG00351311: hypothetical protein
2351	-1.58571	0.106131	peg.2351;Name=Propionyl-CoA:succinyl-CoA transferase
3357	-1.54217	0.108703	peg.3357;Name=ATP synthase beta chain
513	1.38924	0.108992	peg.513;Name=FIG003847: Oxidoreductase (flavoprotein)
1975	-1.12819	0.110166	peg.1975;Name=Alkyl hydroperoxide reductase protein
997	0.977651	0.11035	peg.997;Name=Alcohol dehydrogenase (EC 1.1.1.1);Ontology_term=KEGG_ENZYME:1.1.1.1
1048	-1.42969	0.11035	peg.1048;Name=3-hydroxyacyl-CoA dehydrogenase (EC 1.1.1.35)
1437	-1.1238	0.11035	peg.1437;Name=L-cystine uptake protein TcyP
3331	-1.24688	0.11035	peg.3331;Name=NAD synthetase (EC 6.3.1.5)
3234	0.479547	0.11048	peg.3234;Name=NADH-ubiquinone oxidoreductase chain H
1841	-1.44555	0.111974	peg.1841;Name=NADH pyrophosphatase (EC 3.6.1.22);Ontology_term=KEGG_ENZYME:3.6.1.22
1980	-0.590809	0.112775	peg.1980;Name=ATP-dependent RNA helicase HrpA
242	0.494496	0.112841	peg.242;Name=FIG00350748: hypothetical protein
352	-0.730143	0.112841	peg.352;Name=Lipid A export ATP-binding/permease
835	-0.557438	0.112841	peg.835;Name=Nitrogen regulation protein NtrC
1450	-1.04017	0.112841	peg.1450;Name=FIG00350410: hypothetical protein
1563	-1.65557	0.112841	peg.1563;Name=Electron transfer flavoprotein%2C beta
1572	-1.38911	0.112841	peg.1572;Name=putative membrane protein
1629	-1.45062	0.112841	peg.1629;Name=Transcription elongation factor GreA
2312	0.777948	0.112841	peg.2312;Name=Glutamate synthase [NADPH] large
2835	-1.57491	0.112841	peg.2835;Name=Glutaredoxin 3 (Grx3)
3060	0.717254	0.112841	peg.3060;Name=Probable tonB-dependent receptor yncD
3135	-1.43781	0.112841	peg.3135;Name=Branched-chain amino acid aminotransferase
3262	-1.35198	0.112841	peg.3262;Name=CmaU
3294	-0.896546	0.112841	peg.3294;Name=Putative transporting ATPase
3463	-1.37044	0.112841	peg.3463;Name=Long-chain-fatty-acid--CoA ligase (EC 6.2.1.3);Ontology_term=KEGG_ENZYME:6.2.1.3
3268	0.613764	0.115016	peg.3268;Name=putative signal peptide
2931	-1.15282	0.115105	peg.2931;Name=Lipoprotein
949	-0.673944	0.116221	peg.949;Name=Methyl viologen resistance protein
2195	-1.59151	0.116221	peg.2195;Name=SSU ribosomal protein S17p
2816	-1.17625	0.116221	peg.2816;Name=Gamma-glutamyl phosphate reductase (EC
3309	-0.869843	0.116819	peg.3309;Name=Ribose-phosphate pyrophosphokinase (EC 2.7.6.1);Ontology_term=KEGG_ENZYME:2.7.6.1
3412	-1.56316	0.116819	peg.3412;Name=D-amino acid dehydrogenase small
1409	-1.05383	0.117295	peg.1409;Name=Phosphate transport ATP-binding protein
310	1.15521	0.117402	peg.310;Name=FIG00351170: hypothetical protein
160	-0.934978	0.118207	peg.160;Name=P-hydroxybenzoate hydroxylase (EC 1.14.13.2);Ontology_term=KEGG_ENZYME:1.14.13.2
428	-1.51219	0.118207	peg.428;Name=Iron-sulfur cluster assembly scaffold
473	-1.2314	0.118207	peg.473;Name=FIG00349932: hypothetical protein
785	-0.944344	0.118207	peg.785;Name=FIG00351818: hypothetical protein
837	-0.673768	0.118207	peg.837;Name=Ornithine carbamoyltransferase (EC 2.1.3.3);Ontology_term=KEGG_ENZYME:2.1.3.3
1224	-0.69871	0.118207	peg.1224;Name=Serine hydroxymethyltransferase (EC 2.1.2.1);Ontology_term=KEGG_ENZYME:2.1.2.1
1400	-1.30581	0.118207	peg.1400;Name=D-alanyl-D-alanine carboxypeptidase (EC 3.4.16.4);Ontology_term=KEGG_ENZYME:3.4.16.4
1432	-1.04304	0.118207	peg.1432;Name=Adenylate cyclase (EC 4.6.1.1);Ontology_term=KEGG_ENZYME:4.6.1.1
1660	-0.752994	0.118207	peg.1660;Name=Glutamine amidotransferase%2C class-II
1766	-0.535745	0.118207	peg.1766;Name=lipase
2018	-0.651746	0.118207	peg.2018;Name=Cysteinyl-tRNA synthetase (EC 6.1.1.16);Ontology_term=KEGG_ENZYME:6.1.1.16
2196	-1.67005	0.118207	peg.2196;Name=LSU ribosomal protein L29p
2313	0.55765	0.118207	peg.2313;Name=FIG00351075: hypothetical protein
2326	0.601941	0.118207	peg.2326;Name=UDP-N-acetylmuramoylalanyl-D-glutamate--2%2C6-diaminopimelate ligase (EC 6.3.2.13);Ontology_term=KEGG_ENZYME:6.3.2.13
2541	0.370115	0.118207	peg.2541;Name=N-acetylglucosamine-1-phosphate uridyltransferase (EC 2.7.7.23)
2603	-1.40672	0.118207	peg.2603;Name=hypothetical protein
2953	-1.34501	0.118207	peg.2953;Name=Octanoate-[acyl-carrier-protein]-protein-N-octanoyltransferase
3401	-0.82205	0.118207	peg.3401;Name=3-hydroxyisobutyryl-CoA hydrolase (EC 3.1.2.4);Ontology_term=KEGG_ENZYME:3.1.2.4
3544	-1.20992	0.118207	peg.3544;Name=Oxidoreductase%2C short-chain dehydrogenase/reductase family
3075	-1.44506	0.118356	peg.3075;Name=PhnB protein%3B putative DNA
3185	-1.07407	0.118838	peg.3185;Name=Ribulose-phosphate 3-epimerase (EC 5.1.3.1);Ontology_term=KEGG_ENZYME:5.1.3.1
3272	-0.767456	0.118856	peg.3272;Name=FIG001154: CcsA-related protein
3168	-0.948119	0.120269	peg.3168;Name=Histidinol dehydrogenase (EC 1.1.1.23);Ontology_term=KEGG_ENZYME:1.1.1.23
1470	-1.37888	0.120796	peg.1470;Name=FIG00351493: hypothetical protein
2409	-1.51339	0.120796	peg.2409;Name=Nicotinamidase family protein YcaC
2432	0.462202	0.120796	peg.2432;Name=High-affinity choline uptake protein
3310	-1.21453	0.120796	peg.3310;Name=4-diphosphocytidyl-2-C-methyl-D-erythritol kinase (EC 2.7.1.148);Ontology_term=KEGG_ENZYME:2.7.1.148
2987	-1.25612	0.120811	peg.2987;Name=DcaP
70	-1.44444	0.122293	peg.70;Name=FIG00350780: hypothetical protein
299	-0.288976	0.122293	peg.299;Name=Glutamate Aspartate transport system
1314	-0.269216	0.122293	peg.1314;Name=diguanylate cyclase/phosphodiesterase (GGDEF &
2644	-1.28434	0.122293	peg.2644;Name=Transcriptional regulator%2C IclR family
422	-1.23046	0.122345	peg.422;Name=Diadenosine tetraphosphate (Ap4A) hydrolase
2189	-1.64805	0.122345	peg.2189;Name=LSU ribosomal protein L6p
2277	-1.48534	0.122345	peg.2277;Name=FIG00350103: hypothetical protein
2150	-1.1679	0.122501	peg.2150;Name=Soluble lytic murein transglycosylase
824	-1.04634	0.124164	peg.824;Name=Outer membrane protein H
2234	-1.6148	0.124209	peg.2234;Name=Coproporphyrinogen III oxidase%2C aerobic
2971	-0.923952	0.124748	peg.2971;Name=RND efflux system%2C outer
2146	-1.69633	0.124758	peg.2146;Name=FIG00350228: hypothetical protein
748	-1.57529	0.126265	peg.748;Name=internalin%2C putative
1294	-1.53	0.126265	peg.1294;Name=Rare lipoprotein A precursor
3543	-1.41356	0.126265	peg.3543;Name=putative signal peptide
298	-0.889619	0.127271	peg.298;Name=Glutamate Aspartate transport system
495	-1.3626	0.127271	peg.495;Name=ATPase associated with various
1306	-0.83912	0.127271	peg.1306;Name=Soluble pyridine nucleotide transhydrogenase
2639	0.615726	0.127271	peg.2639;Name=Excinuclease ABC subunit C
2918	-0.834769	0.127271	peg.2918;Name=Pyrroline-5-carboxylate reductase (EC 1.5.1.2);Ontology_term=KEGG_ENZYME:1.5.1.2
3380	-1.13181	0.127271	peg.3380;Name=GMP synthase [glutamine-hydrolyzing]%2C amidotransferase
137	-1.47562	0.130757	peg.137;Name=Phenylacetate-CoA oxygenase%2C PaaJ subunit
1047	-1.08544	0.130783	peg.1047;Name=Isovaleryl-CoA dehydrogenase (EC 1.3.8.4)%3B
1816	-1.70111	0.130783	peg.1816;Name=ATP-dependent protease La (EC
1948	-0.476439	0.130783	peg.1948;Name=Aspartokinase (EC 2.7.2.4);Ontology_term=KEGG_ENZYME:2.7.2.4
3411	-1.09507	0.130783	peg.3411;Name=Alanine racemase (EC 5.1.1.1);Ontology_term=KEGG_ENZYME:5.1.1.1
1081	-1.75037	0.130854	peg.1081;Name=FIG00350632: hypothetical protein
92	-1.32355	0.131174	peg.92;Name=Translation elongation factor Tu
3303	-1.11051	0.133751	peg.3303;Name=3%2C4-dihydroxy-2-butanone 4-phosphate synthase (EC
265	-1.0235	0.135268	peg.265;Name=Alkyl hydroperoxide reductase protein
1197	-0.938788	0.135268	peg.1197;Name=Anthranilate phosphoribosyltransferase like (EC
1468	-1.14126	0.135268	peg.1468;Name=Outer membrane lipoprotein Blc
1638	1.52681	0.135268	peg.1638;Name=Glycine dehydrogenase [decarboxylating] (glycine
1951	-1.06634	0.135268	peg.1951;Name=ATP phosphoribosyltransferase regulatory subunit
2951	-1.57184	0.135268	peg.2951;Name=RNA polymerase sigma factor
2177	-1.28835	0.136017	peg.2177;Name=monooxygenase%2C flavin-binding family
2850	-0.897943	0.136017	peg.2850;Name=Ketol-acid reductoisomerase (EC 1.1.1.86);Ontology_term=KEGG_ENZYME:1.1.1.86
338	-1.10977	0.137295	peg.338;Name=Predicted redox disulfide bond
502	-0.536666	0.137295	peg.502;Name=transcriptional regulator
780	-1.13026	0.137295	peg.780;Name=Signal recognition particle receptor
1466	-1.09316	0.137295	peg.1466;Name=NADPH-dependent glyceraldehyde-3-phosphate dehydrogenase (EC
1775	-1.10751	0.137295	peg.1775;Name=Hydrogen peroxide-inducible genes activator
1834	-1.46946	0.137295	peg.1834;Name=Transporter%2C LysE family
2600	-0.648313	0.137295	peg.2600;Name=Dihydroxy-acid dehydratase (EC 4.2.1.9);Ontology_term=KEGG_ENZYME:4.2.1.9
2703	-1.05058	0.137295	peg.2703;Name=Electron transfer flavoprotein-ubiquinone oxidoreductase
2800	-1.30012	0.137295	peg.2800;Name=2-isopropylmalate synthase (EC 2.3.3.13);Ontology_term=KEGG_ENZYME:2.3.3.13
2803	-1.239	0.137295	peg.2803;Name=Cell division trigger factor
2824	-1.10277	0.137295	peg.2824;Name=Nucleoside diphosphate kinase (EC
2955	-1.34083	0.137295	peg.2955;Name=Alcohol dehydrogenase (EC 1.1.1.1);Ontology_term=KEGG_ENZYME:1.1.1.1
3032	0.333203	0.137295	peg.3032;Name=Putative efflux (PET) family
3037	0.443289	0.137295	peg.3037;Name=Hypothetical protein DUF454
2834	-1.34462	0.137735	peg.2834;Name=Protein export cytoplasm chaperone
1615	-1.30319	0.13812	peg.1615;Name=putative signal peptide
2630	-1.29545	0.13812	peg.2630;Name=FIG00352559: hypothetical protein
2227	0.496936	0.139119	peg.2227;Name=Uncharacterized ABC transporter%2C permease
2558	-1.59137	0.140497	peg.2558;Name=Glyoxalase family protein
580	-0.554461	0.140576	peg.580;Name=hypothetical protein%3B putative exported
2753	0.750078	0.141071	peg.2753;Name=FIG00350230: hypothetical protein
3515	0.360906	0.141071	peg.3515;Name=Porphobilinogen deaminase (EC 2.5.1.61);Ontology_term=KEGG_ENZYME:2.5.1.61
1759	-1.42831	0.141707	peg.1759;Name=FIG00351968: hypothetical protein
3591	1.06525	0.141707	peg.3591;Name=2-methylcitrate dehydratase FeS dependent
56	-0.928144	0.141738	peg.56;Name=Single-stranded-DNA-specific exonuclease RecJ (EC
834	-0.635396	0.14194	peg.834;Name=Nitrogen regulation protein NtrB
1449	0.564807	0.14194	peg.1449;Name=Deoxyribodipyrimidine photolyase (EC 4.1.99.3);Ontology_term=KEGG_ENZYME:4.1.99.3
3073	-1.34955	0.14194	peg.3073;Name=Type IV fimbrial biogenesis
2230	-1.28169	0.142275	peg.2230;Name=ATP-dependent RNA helicase NGO0650
3241	-1.2017	0.142275	peg.3241;Name=Uracil phosphoribosyltransferase (EC 2.4.2.9);Ontology_term=KEGG_ENZYME:2.4.2.9
1445	-1.14571	0.142572	peg.1445;Name=protease%2C putative
478	-1.24802	0.143436	peg.478;Name=hypothetical protein%3B putative signal
417	-0.844487	0.144469	peg.417;Name=Ribonuclease E inhibitor RraA
1599	-1.16958	0.144469	peg.1599;Name=tRNA(Cytosine32)-2-thiocytidine synthetase
2215	0.658548	0.144469	peg.2215;Name=Glycerol-3-phosphate acyltransferase (EC 2.3.1.15);Ontology_term=KEGG_ENZYME:2.3.1.15
1075	-0.869798	0.144725	peg.1075;Name=FIG00350513: hypothetical protein
2829	0.664336	0.144725	peg.2829;Name=Histidyl-tRNA synthetase (EC 6.1.1.21);Ontology_term=KEGG_ENZYME:6.1.1.21
2707	0.461845	0.145103	peg.2707;Name=Ferrochelatase%2C protoheme ferro-lyase (EC
3114	-1.15949	0.145124	peg.3114;Name=FIG00351726: hypothetical protein
174	-1.26889	0.145527	peg.174;Name=Methylglutaconyl-CoA hydratase (EC 4.2.1.18);Ontology_term=KEGG_ENZYME:4.2.1.18
3477	0.426451	0.146376	peg.3477;Name=Diaminohydroxyphosphoribosylaminopyrimidine deaminase (EC 3.5.4.26)
33	-0.52266	0.146625	peg.33;Name=Inner membrane protein translocase
802	-0.964468	0.146625	peg.802;Name=diguanylate cyclase/phosphodiesterase (GGDEF &
825	-0.770948	0.146625	peg.825;Name=Outer membrane protein assembly
1473	-0.5716	0.146625	peg.1473;Name=Aspartate aminotransferase (EC 2.6.1.1);Ontology_term=KEGG_ENZYME:2.6.1.1
2173	-0.846151	0.146625	peg.2173;Name=FIG00350353: hypothetical protein
2322	0.817707	0.146625	peg.2322;Name=Ribosomal RNA large subunit
3177	-0.797745	0.146625	peg.3177;Name=MutT/nudix family protein
3227	0.583583	0.146625	peg.3227;Name=Putative Heme-regulated two-component response
1315	-0.831664	0.147301	peg.1315;Name=NADP-dependent malic enzyme (EC
532	-1.2403	0.14738	peg.532;Name=Aspartate ammonia-lyase (EC 4.3.1.1);Ontology_term=KEGG_ENZYME:4.3.1.1
432	-1.14452	0.148075	peg.432;Name=polyhydroxyalkanoate granule-associated protein PhaI
2281	0.570342	0.148075	peg.2281;Name=Putative DMT superfamily metabolite
1852	-1.13482	0.148147	peg.1852;Name=Dihydroorotase (EC 3.5.2.3);Ontology_term=KEGG_ENZYME:3.5.2.3
756	-1.41411	0.148276	peg.756;Name=2-keto-3-deoxy-D-arabino-heptulosonate-7-phosphate synthase I alpha
2343	-1.47287	0.148276	peg.2343;Name=FIG00352474: hypothetical protein
3099	-0.984335	0.148276	peg.3099;Name=Acetyl-coenzyme A carboxyl transferase
3457	-1.24421	0.148276	peg.3457;Name=Lysine decarboxylase family
2431	-1.30513	0.148676	peg.2431;Name=33-36 kDa outer membrane
1316	-0.899201	0.149814	peg.1316;Name=tRNA nucleotidyltransferase (EC 2.7.7.21)
3031	0.805824	0.149814	peg.3031;Name=Multidrug resistance transporter%2C Bcr/CflA
175	-1.30936	0.149842	peg.175;Name=Methylcrotonyl-CoA carboxylase carboxyl transferase
1952	-0.714667	0.149842	peg.1952;Name=Adenylosuccinate synthetase (EC 6.3.4.4);Ontology_term=KEGG_ENZYME:6.3.4.4
2271	-1.3652	0.149842	peg.2271;Name=Superoxide dismutase [Cu-Zn] precursor
3025	0.729307	0.149842	peg.3025;Name=Threonine dehydratase (EC 4.3.1.19);Ontology_term=KEGG_ENZYME:4.3.1.19
771	-0.823158	0.150409	peg.771;Name=Ribokinase (EC 2.7.1.15);Ontology_term=KEGG_ENZYME:2.7.1.15
1710	-0.8858	0.150409	peg.1710;Name=High-affinity choline uptake protein
1956	-1.24146	0.150409	peg.1956;Name=Cyclic AMP receptor protein
3290	-1.02568	0.150467	peg.3290;Name=Ribosomal large subunit pseudouridine
2240	0.900608	0.150584	peg.2240;Name=Probable transmembrane protein
281	-1.50767	0.150741	peg.281;Name=putative
2019	-0.904286	0.150741	peg.2019;Name=Arabinose 5-phosphate isomerase (EC
3005	-0.915336	0.150741	peg.3005;Name=NAD(P)H oxidoreductase YRKL (EC
413	-1.16757	0.15093	peg.413;Name=3'(2')%2C5'-bisphosphate nucleotidase (EC 3.1.3.7);Ontology_term=KEGG_ENZYME:3.1.3.7
2429	0.524114	0.151947	peg.2429;Name=Excinuclease ABC subunit A
2180	-1.31757	0.152534	peg.2180;Name=SSU ribosomal protein S4p
169	-0.697143	0.154962	peg.169;Name=TesB-like acyl-CoA thioesterase 5
173	-1.10905	0.154962	peg.173;Name=Methylcrotonyl-CoA carboxylase biotin-containing subunit
434	-0.95674	0.154962	peg.434;Name=Peptidyl-prolyl cis-trans isomerase PpiD
3547	-1.36966	0.154962	peg.3547;Name=Periplasmic thiol:disulfide interchange protein
2205	-1.09107	0.155113	peg.2205;Name=SSU ribosomal protein S10p
3051	-1.51562	0.155329	peg.3051;Name=FIG00350834: hypothetical protein
2359	0.848642	0.155379	peg.2359;Name=Methionine ABC transporter ATP-binding
127	-1.18728	0.155989	peg.127;Name=Histone acetyltransferase HPA2 and
1032	-1.02958	0.155989	peg.1032;Name=2-acylglycerophosphoethanolamine acyltransferase
1167	-0.726119	0.155989	peg.1167;Name=Glyoxylate reductase (EC 1.1.1.79)
1343	-1.19603	0.155989	peg.1343;Name=PROTEIN ERFK/SRFK
2941	-1.24983	0.155989	peg.2941;Name=Succinate dehydrogenase iron-sulfur protein
2992	-1.22448	0.157568	peg.2992;Name=Putative stomatin/prohibitin-family membrane protease
832	-0.677268	0.158747	peg.832;Name=Ribosomal protein S12p Asp88
138	-1.25997	0.15875	peg.138;Name=Phenylacetate-CoA oxygenase/reductase%2C PaaK subunit
1515	-0.459668	0.159002	peg.1515;Name=Phosphoribosylformylglycinamidine synthase%2C synthetase subunit
2311	1.07766	0.159506	peg.2311;Name=Glutamate synthase [NADPH] small
1462	-0.331165	0.161491	peg.1462;Name=Glutamate 5-kinase (EC 2.7.2.11)
3017	0.428087	0.162244	peg.3017;Name=Aspartyl-tRNA(Asn) amidotransferase subunit A
1418	-1.20219	0.163905	peg.1418;Name=Diaminobutyrate--2-oxoglutarate aminotransferase (EC 2.6.1.76);Ontology_term=KEGG_ENZYME:2.6.1.76
3293	-1.00466	0.164548	peg.3293;Name=Hypothetical YciO protein%2C TsaC/YrdC
2886	-0.886215	0.16575	peg.2886;Name=GTP pyrophosphokinase (EC 2.7.6.5)%2C
2414	0.642105	0.167258	peg.2414;Name=Aromatic amino acid transport
1325	-0.885623	0.167312	peg.1325;Name=Glutamine synthetase type I
1767	-0.95335	0.168408	peg.1767;Name=Carbonic anhydrase (EC 4.2.1.1);Ontology_term=KEGG_ENZYME:4.2.1.1
2472	0.625238	0.168408	peg.2472;Name=UDP-N-acetylglucosamine--N-acetylmuramyl-(pentapeptide) pyrophosphoryl-undecaprenol N-acetylglucosamine transferase
3091	-0.616774	0.168408	peg.3091;Name=Ribose ABC transport system%2C
3284	-1.44615	0.16851	peg.3284;Name=Trehalose-6-phosphate phosphatase (EC 3.1.3.12);Ontology_term=KEGG_ENZYME:3.1.3.12
2611	-0.731533	0.168519	peg.2611;Name=LSU ribosomal protein L1p
2939	0.334973	0.168519	peg.2939;Name=Dihydrolipoamide succinyltransferase component (E2)
1542	-0.792282	0.169838	peg.1542;Name=Probable peptidase
2372	1.12589	0.170101	peg.2372;Name=Chromosome undetermined SCAF14611%2C whole
2344	-0.923003	0.170818	peg.2344;Name=ABC transporter%2C ATP-binding protein
2453	0.912094	0.170818	peg.2453;Name=Single-stranded-DNA-specific exonuclease RecJ (EC
3486	0.529785	0.170916	peg.3486;Name=2%2C3-bisphosphoglycerate-independent phosphoglycerate mutase (EC
1926	-0.673119	0.171908	peg.1926;Name=putative porin for vanillate
2954	-1.37627	0.171908	peg.2954;Name=FIG00350051: hypothetical protein
1172	-0.39743	0.172302	peg.1172;Name=Dihydroorotate dehydrogenase (EC 1.3.3.1);Ontology_term=KEGG_ENZYME:1.3.3.1
2626	-1.07398	0.172334	peg.2626;Name=FIG00350197: hypothetical protein
1789	-0.56213	0.172501	peg.1789;Name=Putative membrane protein
1826	-1.3918	0.173786	peg.1826;Name=FIG00350034: hypothetical protein
2677	-1.05664	0.173839	peg.2677;Name=Ubiquinone/menaquinone biosynthesis methyltransferase UbiE
1482	-1.07007	0.174872	peg.1482;Name=GTP-binding protein Era
1422	-0.961158	0.176088	peg.1422;Name=POSSIBLE LINOLEOYL-CoA DESATURASE (DELTA(6)-DESATURASE)
2214	-1.06565	0.176088	peg.2214;Name=Acyl-CoA thioesterase II (EC
1827	-1.12866	0.176714	peg.1827;Name=FIG001590: Putative conserved exported
2287	-1.24834	0.177969	peg.2287;Name=LSU ribosomal protein L19p
3493	0.534796	0.178154	peg.3493;Name=Homoserine dehydrogenase (EC 1.1.1.3);Ontology_term=KEGG_ENZYME:1.1.1.3
1528	-1.02805	0.178814	peg.1528;Name=18K peptidoglycan-associated outer membrane
2518	0.693635	0.178814	peg.2518;Name=FIG00351688: hypothetical protein
136	-1.30693	0.179582	peg.136;Name=Phenylacetate-CoA oxygenase%2C PaaI subunit
957	-1.07884	0.180315	peg.957;Name=Transaldolase (EC 2.2.1.2);Ontology_term=KEGG_ENZYME:2.2.1.2
1650	-1.24211	0.180315	peg.1650;Name=Septum site-determining protein MinD
1758	-0.798874	0.180856	peg.1758;Name=FIG00351134: hypothetical protein
2991	-0.883032	0.183144	peg.2991;Name=Putative activity regulator of
488	-0.369658	0.184419	peg.488;Name=Recombination protein RecR
1301	-0.691417	0.184419	peg.1301;Name=Methionine aminopeptidase (EC 3.4.11.18);Ontology_term=KEGG_ENZYME:3.4.11.18
2327	0.608634	0.184419	peg.2327;Name=Cell division protein FtsI
2422	0.185982	0.184419	peg.2422;Name=Putative transport protein
2716	-0.653452	0.184425	peg.2716;Name=ABC1 family protein
2438	-0.883005	0.185735	peg.2438;Name=Transcriptional regulator%2C LuxR family
3300	-1.42796	0.185842	peg.3300;Name=FIG00976123: hypothetical protein
141	0.378352	0.185875	peg.141;Name=3-hydroxyacyl-CoA dehydrogenase PaaC (EC
2193	-1.16691	0.186467	peg.2193;Name=LSU ribosomal protein L24p
1788	-0.420902	0.186549	peg.1788;Name=Uncharacterized transporter%2C similarity to
1859	1.83769	0.186549	peg.1859;Name=D-amino acid dehydrogenase small
2293	1.08345	0.186549	peg.2293;Name=Type IV fimbrial biogenesis
2334	1.14162	0.188979	peg.2334;Name=FIG00350659: hypothetical protein
764	-0.821448	0.190093	peg.764;Name=Ribose 5-phosphate isomerase A
1569	-0.79472	0.190093	peg.1569;Name=D-serine/D-alanine/glycine transporter
3057	-1.02105	0.190936	peg.3057;Name=FIG00351441: hypothetical protein
2565	-1.15005	0.191516	peg.2565;Name=4-hydroxy-tetrahydrodipicolinate synthase (EC 4.3.3.7);Ontology_term=KEGG_ENZYME:4.3.3.7
332	-1.07197	0.192438	peg.332;Name=FxsA protein
270	-0.366374	0.192527	peg.270;Name=DNA polymerase III alpha
1611	-1.00067	0.192869	peg.1611;Name=Phosphoenolpyruvate carboxykinase [GTP] (EC
3474	-1.10517	0.192869	peg.3474;Name=Nitrogen regulatory protein P-II
846	-1.10097	0.193601	peg.846;Name=UDP-glucose 4-epimerase (EC 5.1.3.2);Ontology_term=KEGG_ENZYME:5.1.3.2
1562	-1.08466	0.193601	peg.1562;Name=Electron transfer flavoprotein%2C alpha
1644	-0.83466	0.193601	peg.1644;Name=Thioredoxin reductase (EC 1.8.1.9);Ontology_term=KEGG_ENZYME:1.8.1.9
2609	-0.868613	0.193601	peg.2609;Name=Transcription antitermination protein NusG
765	-0.264739	0.196171	peg.765;Name=Threonine dehydratase biosynthetic (EC
2423	0.690295	0.196171	peg.2423;Name=Integral membrane protein
65	-0.783706	0.196812	peg.65;Name=4-hydroxythreonine-4-phosphate dehydrogenase (EC 1.1.1.262);Ontology_term=KEGG_ENZYME:1.1.1.262
500	-0.657542	0.197095	peg.500;Name=Phytochrome-like protein%3B Cph2
2651	0.223294	0.198575	peg.2651;Name=TPR repeat
820	-0.662114	0.19901	peg.820;Name=TPR repeat containing exported
2590	-0.629878	0.199352	peg.2590;Name=Chaperone protein DnaJ
1416	-0.999771	0.199635	peg.1416;Name=Aldehyde dehydrogenase (EC 1.2.1.3);Ontology_term=KEGG_ENZYME:1.2.1.3
3023	0.35119	0.200071	peg.3023;Name=Peptidase%2C M13 family
1423	-0.860134	0.200461	peg.1423;Name=Flavodoxin reductases (ferredoxin-NADPH reductases)
1486	-0.185304	0.200461	peg.1486;Name=Translation elongation factor LepA
3136	-0.420706	0.200697	peg.3136;Name=Glutamate-ammonia-ligase adenylyltransferase (EC 2.7.7.42);Ontology_term=KEGG_ENZYME:2.7.7.42
2968	-0.820621	0.201271	peg.2968;Name=Membrane-associated phospholipid phosphatase
583	-1.16984	0.201328	peg.583;Name=P pilus assembly protein%2C
2520	0.647429	0.201328	peg.2520;Name=Aspartate aminotransferase (EC 2.6.1.1);Ontology_term=KEGG_ENZYME:2.6.1.1
2915	-0.576268	0.201328	peg.2915;Name=Exopolyphosphatase (EC 3.6.1.11);Ontology_term=KEGG_ENZYME:3.6.1.11
3211	-1.21737	0.201328	peg.3211;Name=FIG00919961: hypothetical protein
1605	-1.0625	0.201631	peg.1605;Name=N-formylglutamate deformylase (EC 3.5.1.68);Ontology_term=KEGG_ENZYME:3.5.1.68
2770	-0.912744	0.201631	peg.2770;Name=FIG00350178: hypothetical protein
3381	-0.596549	0.201631	peg.3381;Name=FIG00350016: hypothetical protein
391	-1.32525	0.201986	peg.391;Name=Integration host factor beta
1161	-0.127877	0.202172	peg.1161;Name=ATP-DEPENDENT PROTEASE SUBUNIT
2371	1.08064	0.203072	peg.2371;Name=DNA/RNA non-specific endonuclease
2199	-1.18904	0.204341	peg.2199;Name=LSU ribosomal protein L22p
1213	-0.949639	0.205012	peg.1213;Name=Putative protease
275	-1.00839	0.205756	peg.275;Name=Glutathione peroxidase family protein
3081	-1.09511	0.206099	peg.3081;Name=Glucose-selective porin OprB
462	0.507785	0.206669	peg.462;Name=2-keto-3-deoxy-D-arabino-heptulosonate-7-phosphate synthase I alpha
3359	-0.774559	0.206669	peg.3359;Name=ATP synthase alpha chain
3026	0.509294	0.208479	peg.3026;Name=UPF0028 protein YchK
3579	1.15652	0.208525	peg.3579;Name=UDP-glucose dehydrogenase (EC 1.1.1.22);Ontology_term=KEGG_ENZYME:1.1.1.22
2197	-1.10391	0.209056	peg.2197;Name=LSU ribosomal protein L16p
3525	0.286724	0.209056	peg.3525;Name=Phosphoglycolate phosphatase (EC 3.1.3.18);Ontology_term=KEGG_ENZYME:3.1.3.18
2916	-0.692497	0.209422	peg.2916;Name=Acetyl-coenzyme A carboxyl transferase
1095	-0.74391	0.210446	peg.1095;Name=GCN5-related N-acetyltransferase
1554	0.216775	0.210446	peg.1554;Name=Predicted membrane fusion protein
2650	0.238899	0.210446	peg.2650;Name=DNA repair protein RecN
2671	-0.799119	0.210446	peg.2671;Name=putative ATP binding site
2704	-0.662031	0.210446	peg.2704;Name=FIG003620: Proteophosphoglycan precursor (Fragment)
2940	0.313871	0.210446	peg.2940;Name=2-oxoglutarate dehydrogenase E1 component
3038	0.965365	0.210446	peg.3038;Name=FIG00351028: hypothetical protein
3224	-1.15851	0.210446	peg.3224;Name=Transcriptional regulatory protein RstA
2430	0.829475	0.211834	peg.2430;Name=GGDEF family protein
3166	-0.660199	0.212622	peg.3166;Name=UDP-N-acetylglucosamine 1-carboxyvinyltransferase (EC 2.5.1.7);Ontology_term=KEGG_ENZYME:2.5.1.7
172	-1.08356	0.212726	peg.172;Name=Hydroxymethylglutaryl-CoA lyase (EC 4.1.3.4);Ontology_term=KEGG_ENZYME:4.1.3.4
2178	-0.865748	0.214909	peg.2178;Name=LSU ribosomal protein L17p
2218	0.80317	0.216942	peg.2218;Name=ATP-dependent DNA helicase RecG
180	0.749113	0.218366	peg.180;Name=putative protein (DcaP-like)
1538	-0.867864	0.218468	peg.1538;Name=Putative permease often clustered
791	-0.32965	0.218471	peg.791;Name=Methionine aminopeptidase (EC 3.4.11.18);Ontology_term=KEGG_ENZYME:3.4.11.18
2152	-1.18265	0.218471	peg.2152;Name=Phosphate starvation-inducible protein PhoH%2C
1830	0.783079	0.221206	peg.1830;Name=2-octaprenyl-3-methyl-6-methoxy-1%2C4-benzoquinol hydroxylase (EC 1.14.13.-);Ontology_term=KEGG_ENZYME:1.14.13.-
2831	-0.742951	0.221206	peg.2831;Name=Outer membrane protein YfgL%2C
378	-0.64317	0.221234	peg.378;Name=Putative deoxyribonuclease YcfH
414	-0.388918	0.221234	peg.414;Name=FIG00968626: hypothetical protein
1829	0.77776	0.221234	peg.1829;Name=2-octaprenyl-6-methoxyphenol hydroxylase (EC 1.14.13.-);Ontology_term=KEGG_ENZYME:1.14.13.-
2144	-1.01586	0.221234	peg.2144;Name=Protein involved in catabolism
2324	1.0154	0.221234	peg.2324;Name=Phospho-N-acetylmuramoyl-pentapeptide-transferase (EC 2.7.8.13);Ontology_term=KEGG_ENZYME:2.7.8.13
3371	-0.559202	0.221234	peg.3371;Name=NAD-dependent malic enzyme (EC
436	-0.34792	0.222928	peg.436;Name=Alkane-1 monooxygenase (EC 1.14.15.3);Ontology_term=KEGG_ENZYME:1.14.15.3
170	-0.952758	0.223826	peg.170;Name=Indolepyruvate ferredoxin oxidoreductase%2C alpha
3405	-0.830349	0.223996	peg.3405;Name=3-hydroxyisobutyrate dehydrogenase (EC 1.1.1.31);Ontology_term=KEGG_ENZYME:1.1.1.31
836	-0.736828	0.224695	peg.836;Name=Transcriptional regulator%2C TetR family
2335	-0.733772	0.224695	peg.2335;Name=FIG00350161: hypothetical protein
2411	0.69523	0.224695	peg.2411;Name=Aldehyde dehydrogenase B (EC
1443	-0.404883	0.226189	peg.1443;Name=tRNA pseudouridine synthase A
2192	-0.959031	0.22646	peg.2192;Name=LSU ribosomal protein L5p
3059	0.799327	0.22646	peg.3059;Name=FMN oxidoreductase
143	-0.747164	0.226873	peg.143;Name=Phenylacetate-coenzyme A ligase (EC
3213	-0.860906	0.226873	peg.3213;Name=Predicted flavin reductase RutF
760	-0.350938	0.227086	peg.760;Name=FIG00968627: hypothetical protein
311	-0.404084	0.227484	peg.311;Name=Cytosine/purine/uracil/thiamine/allantoin permease family protein
3396	-0.752479	0.228534	peg.3396;Name=Long-chain-fatty-acid--CoA ligase (EC 6.2.1.3);Ontology_term=KEGG_ENZYME:6.2.1.3
827	-0.618305	0.228626	peg.827;Name=1-deoxy-D-xylulose 5-phosphate reductoisomerase (EC
2258	0.683869	0.229832	peg.2258;Name=Succinylglutamic semialdehyde dehydrogenase (EC
2231	-0.565653	0.230537	peg.2231;Name=Inositol-1-monophosphatase (EC 3.1.3.25);Ontology_term=KEGG_ENZYME:3.1.3.25
3126	-0.602841	0.232	peg.3126;Name=Aspartyl-tRNA synthetase (EC 6.1.1.12)
3458	-0.967412	0.232	peg.3458;Name=Putative capsular polysaccharide transport
768	-0.214347	0.235644	peg.768;Name=Phospholipase A1 precursor (EC
1543	-0.757484	0.236088	peg.1543;Name=Lipid A biosynthesis lauroyl
2473	0.826992	0.236088	peg.2473;Name=Glutathione synthetase (EC 6.3.2.3);Ontology_term=KEGG_ENZYME:6.3.2.3
3467	-0.69817	0.236088	peg.3467;Name=PhaK-like protein
3479	0.180981	0.236088	peg.3479;Name=Riboflavin synthase eubacterial/eukaryotic (EC
3358	-0.795875	0.236104	peg.3358;Name=ATP synthase gamma chain
2885	-0.446703	0.236433	peg.2885;Name=RNA methyltransferase%2C TrmA family
3497	0.804638	0.237339	peg.3497;Name=Ferrous iron transport protein
2670	0.49112	0.238678	peg.2670;Name=Na(+) H(+) antiporter subunit
2261	-0.941682	0.238855	peg.2261;Name=NAD-specific glutamate dehydrogenase (EC
2484	-1.10981	0.238855	peg.2484;Name=FIG00350877: hypothetical protein
2436	0.893384	0.239869	peg.2436;Name=Sensor histidine kinase
2347	0.79152	0.240348	peg.2347;Name=Carbonic anhydrase (EC 4.2.1.1);Ontology_term=KEGG_ENZYME:4.2.1.1
3019	-0.908929	0.240348	peg.3019;Name=ThiJ/PfpI family protein
3403	-0.503641	0.24119	peg.3403;Name=Butyryl-CoA dehydrogenase (EC 1.3.99.2);Ontology_term=KEGG_ENZYME:1.3.99.2
698	-0.800294	0.241593	peg.698;Name=Catechol 1%2C2-dioxygenase (EC 1.13.11.1);Ontology_term=KEGG_ENZYME:1.13.11.1
3462	0.400098	0.241948	peg.3462;Name=Topoisomerase IV subunit A
2353	-0.73216	0.245278	peg.2353;Name=FIG00349941: hypothetical protein
1784	-0.455582	0.247596	peg.1784;Name=Sulfate adenylyltransferase subunit 2
3392	-0.570479	0.249633	peg.3392;Name=FIG00350442: hypothetical protein
2923	0.343842	0.249775	peg.2923;Name=FIG00351302: hypothetical protein
3282	0.433551	0.249775	peg.3282;Name=putative transport protein (permease)
3315	-0.357813	0.249775	peg.3315;Name=Probable component of the
1535	1.11982	0.25118	peg.1535;Name=FIG00350575: hypothetical protein
3409	-0.511563	0.25118	peg.3409;Name=D-serine/D-alanine/glycine transporter
3476	-0.85295	0.25118	peg.3476;Name=Ribonucleotide reductase transcriptional regulator
1551	-0.234985	0.25481	peg.1551;Name=Phosphoserine aminotransferase (EC 2.6.1.52);Ontology_term=KEGG_ENZYME:2.6.1.52
2804	-1.01193	0.255831	peg.2804;Name=ATP-dependent Clp protease proteolytic
2690	-0.915702	0.255912	peg.2690;Name=DnaJ-class molecular chaperone CbpA
2567	-0.617613	0.258653	peg.2567;Name=Phosphoribosylaminoimidazole-succinocarboxamide synthase (EC 6.3.2.6);Ontology_term=KEGG_ENZYME:6.3.2.6
1128	0.516764	0.258975	peg.1128;Name=Sigma-fimbriae usher protein
2698	-1.16653	0.258975	peg.2698;Name=Protein secretion chaperonin CsaA
3043	0.86043	0.258975	peg.3043;Name=type IV pilus biogenesis
3212	-0.890837	0.258975	peg.3212;Name=5-methyltetrahydropteroyltriglutamate--homocysteine methyltransferase (EC 2.1.1.14);Ontology_term=KEGG_ENZYME:2.1.1.14
3292	-0.805994	0.258975	peg.3292;Name=Segregation and condensation protein
3522	0.757894	0.259093	peg.3522;Name=General secretion pathway protein
2836	-0.846679	0.260083	peg.2836;Name=FIG136845: Rhodanese-related sulfurtransferase
2333	0.786765	0.260126	peg.2333;Name=Arginine permease RocE
3228	0.293855	0.260236	peg.3228;Name=NADH ubiquinone oxidoreductase chain
2615	-0.780146	0.260553	peg.2615;Name=DNA-directed RNA polymerase beta'
3506	0.829064	0.260553	peg.3506;Name=FIG00351458: hypothetical protein
3094	-0.886542	0.260868	peg.3094;Name=Alkyl hydroperoxide reductase subunit
578	-0.24625	0.260913	peg.578;Name=Phage capsid and scaffold
2239	-1.29759	0.260913	peg.2239;Name=Putative stress-responsive transcriptional regulator
2284	0.986297	0.260913	peg.2284;Name=tRNA pseudouridine synthase B
2454	0.385646	0.260913	peg.2454;Name=Pyridoxamine 5'-phosphate oxidase (EC
2784	0.573624	0.260913	peg.2784;Name=Thymidylate synthase (EC 2.1.1.45);Ontology_term=KEGG_ENZYME:2.1.1.45
2952	-0.940394	0.260913	peg.2952;Name=Proposed lipoate regulatory protein
3009	-0.87861	0.260913	peg.3009;Name=Wax ester synthase/acyl-CoA:diacylglycerol acyltransferase
1806	-0.179576	0.261593	peg.1806;Name=putative signal peptide
2349	-1.02832	0.261593	peg.2349;Name=Two-component system response regulator
3258	-0.765522	0.262786	peg.3258;Name=Mrp protein
3024	1.05202	0.264094	peg.3024;Name=SbmA protein
216	0.235185	0.264363	peg.216;Name=Glutathione S-transferase (EC 2.5.1.18);Ontology_term=KEGG_ENZYME:2.5.1.18
1132	-0.892917	0.264363	peg.1132;Name=Sigma-fimbriae uncharacterized paralogous subunit
1608	-0.978401	0.264363	peg.1608;Name=Heat shock protein 60
2728	0.69169	0.264363	peg.2728;Name=Similar to phosphoglycolate phosphatase%2C
1026	-0.540614	0.265154	peg.1026;Name=Potassium voltage-gated channel subfamily
2659	0.177303	0.266999	peg.2659;Name=Triosephosphate isomerase (EC 5.3.1.1);Ontology_term=KEGG_ENZYME:5.3.1.1
2798	-0.66877	0.266999	peg.2798;Name=Methionine biosynthesis protein MetW
239	0.673412	0.267208	peg.239;Name=putative Cytochrome bd2%2C subunit
3040	0.458266	0.267339	peg.3040;Name=N-succinyl-L%2CL-diaminopimelate desuccinylase (EC 3.5.1.18);Ontology_term=KEGG_ENZYME:3.5.1.18
774	-1.1666	0.268534	peg.774;Name=Cytochrome d ubiquinol oxidase
2932	0.512959	0.268534	peg.2932;Name=putative Na+/H+ antiporter
2843	0.785629	0.268639	peg.2843;Name=Macrolide-specific efflux protein MacA
3027	0.940942	0.268639	peg.3027;Name=sodium/alanine symporter family protein
2878	-0.975287	0.269171	peg.2878;Name=Iojap protein
2557	-1.11975	0.269512	peg.2557;Name=Maleylacetoacetate isomerase (EC 5.2.1.2)
2167	-0.777259	0.27045	peg.2167;Name=3'-to-5' exoribonuclease RNase R
2200	-0.91315	0.271143	peg.2200;Name=SSU ribosomal protein S19p
2738	0.725313	0.271143	peg.2738;Name=Cys regulon transcriptional activator
1970	-0.392634	0.272471	peg.1970;Name=Uncharacterized glutathione S-transferase-like protein
2245	0.607073	0.272636	peg.2245;Name=Glycyl-tRNA synthetase beta chain
2890	0.296917	0.273006	peg.2890;Name=Poly(A) polymerase (EC 2.7.7.19);Ontology_term=KEGG_ENZYME:2.7.7.19
3079	-0.879249	0.273006	peg.3079;Name=Glucose dehydrogenase%2C PQQ-dependent (EC
3187	-0.703394	0.273006	peg.3187;Name=conserved hypothetical protein%3B putative
1455	-0.455928	0.273031	peg.1455;Name=UDP-N-acetylglucosamine 2-epimerase (EC 5.1.3.14);Ontology_term=KEGG_ENZYME:5.1.3.14
2681	0.719884	0.273031	peg.2681;Name=Exodeoxyribonuclease V gamma chain
2735	0.36566	0.273031	peg.2735;Name=FIG001592: Phosphocarrier protein kinase/phosphorylase%2C
3045	0.809268	0.273031	peg.3045;Name=twitching motility protein PilH
3269	0.645353	0.273031	peg.3269;Name=Type IV fimbrial biogenesis
3395	-0.445104	0.273031	peg.3395;Name=Acyl-CoA dehydrogenase%2C short-chain specific
1419	-0.745017	0.273087	peg.1419;Name=conserved hypothetical protein%3B putative
2887	0.700907	0.273087	peg.2887;Name=3-oxoacyl-[acyl-carrier protein] reductase (EC
1193	-0.542963	0.273176	peg.1193;Name=Chorismate mutase I (EC
133	-1.10582	0.274557	peg.133;Name=Phenylacetic acid degradation protein
2242	0.95903	0.274557	peg.2242;Name=FIG00351868: hypothetical protein
2832	0.53864	0.274557	peg.2832;Name=GTP-binding protein EngA
1077	-0.635327	0.275811	peg.1077;Name=FIG00351717: hypothetical protein
2325	0.889029	0.275811	peg.2325;Name=UDP-N-acetylmuramoylalanyl-D-glutamyl-2%2C6-diaminopimelate--D-alanyl-D-alanine ligase (EC 6.3.2.10);Ontology_term=KEGG_ENZYME:6.3.2.10
3523	0.938128	0.275811	peg.3523;Name=General secretion pathway protein
3313	-0.663367	0.275911	peg.3313;Name=Glutamyl-tRNA reductase (EC 1.2.1.70);Ontology_term=KEGG_ENZYME:1.2.1.70
2222	0.441542	0.278131	peg.2222;Name=Magnesium and cobalt transport
1485	-0.385818	0.27841	peg.1485;Name=Signal peptidase I (EC
2879	-0.682443	0.27841	peg.2879;Name=Hydroxypyruvate isomerase (EC 5.3.1.22);Ontology_term=KEGG_ENZYME:5.3.1.22
3146	0.433039	0.278485	peg.3146;Name=Phosphopantothenoylcysteine decarboxylase (EC 4.1.1.36)
2368	0.353647	0.279328	peg.2368;Name=Aquaporin Z
2688	0.372146	0.280076	peg.2688;Name=Magnesium and cobalt transport
577	-0.366126	0.280675	peg.577;Name=Catalase (EC 1.11.1.6);Ontology_term=KEGG_ENZYME:1.11.1.6
2695	0.452393	0.280675	peg.2695;Name=General secretion pathway protein
2608	-0.475684	0.281068	peg.2608;Name=Preprotein translocase subunit SecE
1444	-0.684402	0.282314	peg.1444;Name=Isocitrate dehydrogenase [NADP] (EC
845	-0.623878	0.282388	peg.845;Name=Fumarate hydratase class II
1872	-0.592747	0.283836	peg.1872;Name=FIG00350631: hypothetical protein
2354	-0.689403	0.283836	peg.2354;Name=Imidazoleglycerol-phosphate dehydratase (EC 4.2.1.19);Ontology_term=KEGG_ENZYME:4.2.1.19
3054	-0.564721	0.283866	peg.3054;Name=FIG00349965: hypothetical protein
807	-0.432782	0.286482	peg.807;Name=Alkaline serine exoprotease A
3314	-0.646326	0.286707	peg.3314;Name=DNA primase (EC 2.7.7.-);Ontology_term=KEGG_ENZYME:2.7.7.-
3078	0.720073	0.286893	peg.3078;Name=Sulfite reductase [NADPH] hemoprotein
2191	-0.838533	0.288104	peg.2191;Name=SSU ribosomal protein S14p
1137	-0.219746	0.288733	peg.1137;Name=Sodium/glutamate symport protein
2168	-0.942824	0.288733	peg.2168;Name=Oligopeptidase A (EC 3.4.24.70);Ontology_term=KEGG_ENZYME:3.4.24.70
2560	-0.86182	0.288733	peg.2560;Name=4-hydroxyphenylpyruvate dioxygenase (EC 1.13.11.27);Ontology_term=KEGG_ENZYME:1.13.11.27
2668	0.815141	0.288733	peg.2668;Name=Na(+) H(+) antiporter subunit
1417	-0.71016	0.28879	peg.1417;Name=L-2%2C4-diaminobutyrate decarboxylase (EC 4.1.1.86);Ontology_term=KEGG_ENZYME:4.1.1.86
2763	-0.904139	0.289377	peg.2763;Name=FIG00351112: hypothetical protein
1085	-0.464687	0.289792	peg.1085;Name=IMP cyclohydrolase (EC 3.5.4.10)
2361	0.737358	0.289792	peg.2361;Name=Permease of the drug/metabolite
2345	0.8761	0.290406	peg.2345;Name=O-acetylhomoserine sulfhydrylase (EC 2.5.1.49)
1458	0.272347	0.290412	peg.1458;Name=Enoyl-[acyl-carrier-protein] reductase [FMN] (EC
2694	0.730501	0.290664	peg.2694;Name=Helicase PriA essential for
2519	0.470239	0.290668	peg.2519;Name=FIG00349990: hypothetical protein
2721	-0.622168	0.291087	peg.2721;Name=Radical SAM family enzyme%2C
296	-0.481309	0.291837	peg.296;Name=Glutathione S-transferase
3011	0.367182	0.292978	peg.3011;Name=Cytoplasmic axial filament protein
2498	-0.253454	0.293345	peg.2498;Name=FIG00350167: hypothetical protein
2967	0.175973	0.294036	peg.2967;Name=Probable site-specific recombinase
2232	0.207958	0.294228	peg.2232;Name=1-deoxy-D-xylulose 5-phosphate synthase (EC
761	-0.590398	0.294347	peg.761;Name=N-acetyl-gamma-glutamyl-phosphate reductase (EC 1.2.1.38);Ontology_term=KEGG_ENZYME:1.2.1.38
2337	-0.545343	0.294347	peg.2337;Name=Cobalt-zinc-cadmium resistance protein CzcD
2407	0.286916	0.294347	peg.2407;Name=amine oxidase%2C flavin-containing
2482	0.111115	0.294347	peg.2482;Name=Cytochrome c-type biogenesis protein
2513	0.793636	0.294347	peg.2513;Name=hypothetical protein
2679	0.170387	0.294347	peg.2679;Name=UDP-galactose-lipid carrier transferase (EC
3042	0.997303	0.294347	peg.3042;Name=Signal transduction histidine kinase
3049	0.907033	0.294347	peg.3049;Name=RND multidrug efflux transporter%3B
181	1.1086	0.294842	peg.181;Name=Lipolytic enzyme
2930	-0.835047	0.294879	peg.2930;Name=Serine phosphatase RsbU%2C regulator
3003	0.920242	0.295156	peg.3003;Name=Fatty acid desaturase
2516	-0.219412	0.295342	peg.2516;Name=Glutamate--cysteine ligase (EC 6.3.2.2);Ontology_term=KEGG_ENZYME:6.3.2.2
2693	0.463117	0.295342	peg.2693;Name=Glutathione-regulated potassium-efflux system protein
280	-0.414205	0.295674	peg.280;Name=Phosphoribosylglycinamide formyltransferase 2 (EC
2448	0.981116	0.297352	peg.2448;Name=NADH:flavin oxidoreductases%2C Old Yellow
954	0.512609	0.297689	peg.954;Name=3-ketoacyl-CoA thiolase (EC 2.3.1.16)
2719	0.724515	0.297689	peg.2719;Name=Multidrug and toxin extrusion
2622	-1.28972	0.298203	peg.2622;Name=Outer membrane protein W
240	0.457003	0.298738	peg.240;Name=putative Cytochrome bd2%2C subunit
2207	0.614279	0.298738	peg.2207;Name=Cystathionine beta-lyase (EC 4.4.1.8);Ontology_term=KEGG_ENZYME:4.4.1.8
2580	0.917064	0.298738	peg.2580;Name=Alcohol dehydrogenase (EC 1.1.1.1);Ontology_term=KEGG_ENZYME:1.1.1.1
2862	-0.505336	0.298738	peg.2862;Name=lipoprotein%2C putative
2286	1.07531	0.299168	peg.2286;Name=Lipase precursor (EC 3.1.1.3);Ontology_term=KEGG_ENZYME:3.1.1.3
2029	-0.804852	0.305571	peg.2029;Name=UspA-related nucleotide-binding protein
3221	-0.57986	0.305571	peg.3221;Name=Ribonucleotide reductase of class
2348	0.376675	0.306285	peg.2348;Name=Transcription accessory protein (S1
2747	0.365237	0.306285	peg.2747;Name=Transcriptional regulator%2C AraC family
3264	0.957067	0.306285	peg.3264;Name=FIG00350244: hypothetical protein
2373	0.910386	0.306484	peg.2373;Name=Kup system potassium uptake
1407	-0.378255	0.30759	peg.1407;Name=FIG00350563: hypothetical protein
2934	-0.799087	0.308281	peg.2934;Name=Membrane protein%2C putative
3098	-0.595963	0.309792	peg.3098;Name=Dihydrofolate synthase (EC 6.3.2.12)
2309	-0.946433	0.309921	peg.2309;Name=LemA family protein
2594	0.818511	0.309921	peg.2594;Name=Transcriptional regulator%2C TetR family
1338	0.666416	0.311053	peg.1338;Name=Beta-lactamase (EC 3.5.2.6);Ontology_term=KEGG_ENZYME:3.5.2.6
1435	-0.27268	0.311469	peg.1435;Name=FIG00350050: hypothetical protein
8	-1.08872	0.313646	peg.8;Name=Chaperone protein DnaK
1007	-0.56468	0.313646	peg.1007;Name=Peptidyl-prolyl cis-trans isomerase PpiB
2421	-0.856368	0.313646	peg.2421;Name=Single-stranded DNA-binding protein
2947	0.493577	0.313646	peg.2947;Name=Rhodanese domain protein UPF0176%2C
142	0.332442	0.314224	peg.142;Name=Phenylacetic acid degradation protein
1120	1.39754	0.314224	peg.1120;Name=LSU ribosomal protein L4p
1763	-0.344455	0.314725	peg.1763;Name=NfuA Fe-S protein maturation
2285	1.01381	0.314725	peg.2285;Name=Lipase chaperone
454	-0.454517	0.314805	peg.454;Name=Phosphosugar isomerase / Mannitol-1-phosphate
2813	0.648736	0.314805	peg.2813;Name=Gluconate transporter family protein
3034	0.938232	0.314805	peg.3034;Name=Uncharacterized iron-regulated membrane protein%3B
3061	0.469613	0.314805	peg.3061;Name=DNA-3-methyladenine glycosylase II (EC
267	-0.637037	0.315007	peg.267;Name=FIG00350119: hypothetical protein
2556	-1.00413	0.315795	peg.2556;Name=Fumarylacetoacetase (EC 3.7.1.2);Ontology_term=KEGG_ENZYME:3.7.1.2
2427	0.308334	0.316284	peg.2427;Name=Putative oxidoreductase SMc00968
3245	-0.310746	0.317112	peg.3245;Name=FIG00351014: hypothetical protein
12	-0.404955	0.317196	peg.12;Name=Membrane-bound lytic murein transglycosylase
3551	0.471329	0.317196	peg.3551;Name=POSSIBLE LINOLEOYL-CoA DESATURASE (DELTA(6)-DESATURASE)
537	-0.82217	0.317237	peg.537;Name=3-ketoacyl-CoA thiolase (EC 2.3.1.16)
2161	0.387045	0.31839	peg.2161;Name=Transcriptional regulator%2C AraC family
2602	0.374122	0.318907	peg.2602;Name=Ribosomal RNA small subunit
1571	0.601144	0.320208	peg.1571;Name=DNA repair protein RadA
2682	0.777922	0.32025	peg.2682;Name=Exodeoxyribonuclease V beta chain
2447	0.941836	0.320721	peg.2447;Name=3-deoxy-D-manno-octulosonic-acid transferase (EC 2.-.-.-);Ontology_term=KEGG_ENZYME:2.-.-.-
2469	-0.433665	0.321836	peg.2469;Name=Cell division protein FtsQ
2424	0.687585	0.322615	peg.2424;Name=Thiaminase II (EC 3.5.99.2);Ontology_term=KEGG_ENZYME:3.5.99.2
1022	-0.396218	0.323978	peg.1022;Name=Transcriptional activator MetR
1600	0.804389	0.323978	peg.1600;Name=lytic transglycosylase
3015	-0.544215	0.324159	peg.3015;Name=Rod shape-determining protein MreB
171	0.775635	0.324213	peg.171;Name=Transcriptional regulator
1088	-0.84825	0.324909	peg.1088;Name=Methionine ABC transporter ATP-binding
178	-0.711075	0.325197	peg.178;Name=Acetoacetyl-CoA synthetase (EC 6.2.1.16)
199	1.17086	0.325197	peg.199;Name=PROBABLE CONSERVED TRANSMEMBRANE PROTEIN
2882	0.438136	0.32644	peg.2882;Name=BarA sensory histidine kinase
3546	-0.460357	0.32644	peg.3546;Name=3-demethylubiquinol 3-O-methyltransferase (EC 2.1.1.64);Ontology_term=KEGG_ENZYME:2.1.1.64
1662	-0.512952	0.326633	peg.1662;Name=FIG00351543: hypothetical protein
490	-1.0067	0.327412	peg.490;Name=FIG00350151: hypothetical protein
847	-0.804723	0.327412	peg.847;Name=tRNA 5-methylaminomethyl-2-thiouridine synthase TusD
990	0.462215	0.327412	peg.990;Name=Membrane alanine aminopeptidase N
1566	0.675187	0.327412	peg.1566;Name=Diaminopimelate epimerase (EC 5.1.1.7);Ontology_term=KEGG_ENZYME:5.1.1.7
3499	0.71521	0.327412	peg.3499;Name=UDP-N-acetylmuramoylalanine--D-glutamate ligase (EC 6.3.2.9);Ontology_term=KEGG_ENZYME:6.3.2.9
2581	0.541767	0.327586	peg.2581;Name=Transcriptional regulator%2C GntR family
1208	-0.177183	0.327761	peg.1208;Name=MgtC family
1426	-0.40934	0.327761	peg.1426;Name=RNA polymerase associated protein
2648	-0.897282	0.327761	peg.2648;Name=Putative Holliday junction resolvase
3391	0.691139	0.327761	peg.3391;Name=FIG00351813: hypothetical protein
37	-0.499117	0.328395	peg.37;Name=Chromosomal replication initiator protein
1781	-0.152084	0.328395	peg.1781;Name=Lysyl-tRNA synthetase (class II)
2811	1.03524	0.32967	peg.2811;Name=Phosphogluconate dehydratase (EC 4.2.1.12);Ontology_term=KEGG_ENZYME:4.2.1.12
2314	-0.779302	0.329695	peg.2314;Name=3-dehydroquinate synthase (EC 4.2.3.4);Ontology_term=KEGG_ENZYME:4.2.3.4
359	0.527118	0.33017	peg.359;Name=FIG146278: Maf/YceF/YhdE family protein
2151	-0.48028	0.33017	peg.2151;Name=tRNA-i(6)A37 methylthiotransferase
2483	-0.632052	0.33017	peg.2483;Name=FIG00350252: hypothetical protein
1078	-0.332442	0.330355	peg.1078;Name=Protein containing domains DUF404%2C
2880	0.554083	0.330355	peg.2880;Name=2-hydroxy-3-oxopropionate reductase (EC 1.1.1.60);Ontology_term=KEGG_ENZYME:1.1.1.60
2772	0.314486	0.331779	peg.2772;Name=TrkA-N:Sodium/hydrogen exchanger
2756	0.641384	0.332761	peg.2756;Name=Lipid A biosynthesis lauroyl
693	-0.422668	0.333019	peg.693;Name=Transcriptional regulator of the
1408	-0.803837	0.333019	peg.1408;Name=Possible protease sohB (EC
2459	0.782217	0.333019	peg.2459;Name=Ferrichrome-iron receptor
3239	0.3928	0.334899	peg.3239;Name=NADH-ubiquinone oxidoreductase chain M
1711	0.660337	0.335079	peg.1711;Name=High-affinity choline uptake protein
2279	-0.408283	0.335079	peg.2279;Name=D-3-phosphoglycerate dehydrogenase (EC 1.1.1.95);Ontology_term=KEGG_ENZYME:1.1.1.95
2789	0.910111	0.335079	peg.2789;Name=Putative phosphatase
2995	-0.431717	0.335079	peg.2995;Name=2-methylaconitate isomerase
3500	0.27842	0.335079	peg.3500;Name=Cell division protein FtsW
3122	0.351492	0.335345	peg.3122;Name=conserved hypothetical protein%3B putative
274	-0.758264	0.336246	peg.274;Name=Peptide methionine sulfoxide reductase
1820	1	0.336248	peg.1820;Name=Outer membrane protein A
2031	0.325362	0.336248	peg.2031;Name=FIG00351016: hypothetical protein
2546	0.926236	0.338445	peg.2546;Name=Imidazolonepropionase (EC 3.5.2.7);Ontology_term=KEGG_ENZYME:3.5.2.7
3283	-0.912998	0.338445	peg.3283;Name=Alpha%2Calpha-trehalose-phosphate synthase [UDP-forming] (EC
1399	-0.649222	0.339011	peg.1399;Name=FIG00351171: hypothetical protein
2559	0.206443	0.339011	peg.2559;Name=Transcriptional regulator%2C IclR family
2621	0.650283	0.339011	peg.2621;Name=Histidine permease YuiF
2675	0.894273	0.339558	peg.2675;Name=Ubiquinone biosynthesis monooxygenase UbiB
2244	0.909081	0.339696	peg.2244;Name=Glycyl-tRNA synthetase alpha chain
2391	1.07444	0.340109	peg.2391;Name=Permeases of the major
3278	0.636722	0.340542	peg.3278;Name=Chromosome partition protein smc
1777	-0.280428	0.341069	peg.1777;Name=Rubredoxin-NAD(+) reductase (EC 1.18.1.1);Ontology_term=KEGG_ENZYME:1.18.1.1
2706	0.8745	0.341069	peg.2706;Name=FIG00350711: hypothetical protein
3489	0.633617	0.341069	peg.3489;Name=Sensor protein (EC 2.7.3.-);Ontology_term=KEGG_ENZYME:2.7.3.-
745	-0.355215	0.341374	peg.745;Name=Enolase (EC 4.2.1.11);Ontology_term=KEGG_ENZYME:4.2.1.11
2642	0.991574	0.341374	peg.2642;Name=ADA regulatory protein /
758	-0.421014	0.342401	peg.758;Name=ATP-dependent Clp protease ATP-binding
2529	-0.373538	0.34269	peg.2529;Name=Nicotinate phosphoribosyltransferase (EC 2.4.2.11);Ontology_term=KEGG_ENZYME:2.4.2.11
2663	-0.572185	0.34269	peg.2663;Name=Translation initiation factor 2
2730	0.255444	0.34269	peg.2730;Name=Glutathione S-transferase (EC 2.5.1.18);Ontology_term=KEGG_ENZYME:2.5.1.18
2782	-0.465058	0.34269	peg.2782;Name=putative membrane protein
2204	-0.553773	0.343449	peg.2204;Name=LSU ribosomal protein L3p
2620	-0.50178	0.343449	peg.2620;Name=L-fuco-beta-pyranose dehydrogenase (EC 1.1.1.122);Ontology_term=KEGG_ENZYME:1.1.1.122
2749	0.74059	0.344342	peg.2749;Name=L-asparaginase I%2C cytoplasmic (EC
3400	0.720133	0.34437	peg.3400;Name=Permeases of the major
2295	1.10701	0.344885	peg.2295;Name=Type IV fimbrial biogenesis
504	-0.568703	0.345391	peg.504;Name=Acetoin dehydrogenase E1 component
1119	1.28928	0.345391	peg.1119;Name=putative transport protein
1545	0.714913	0.345391	peg.1545;Name=Lipoprotein releasing system ATP-binding
1613	0.817162	0.345391	peg.1613;Name=Glycerol kinase (EC 2.7.1.30);Ontology_term=KEGG_ENZYME:2.7.1.30
2216	0.448995	0.345391	peg.2216;Name=AdeT
2460	0.816708	0.345391	peg.2460;Name=Probable transmembrane protein
2743	-0.17198	0.345391	peg.2743;Name=3-isopropylmalate dehydrogenase (EC 1.1.1.85);Ontology_term=KEGG_ENZYME:1.1.1.85
2826	0.270442	0.345391	peg.2826;Name=Type IV pilus biogenesis
3346	-0.336849	0.345391	peg.3346;Name=Peptide deformylase (EC 3.5.1.88);Ontology_term=KEGG_ENZYME:3.5.1.88
1636	0.307409	0.34606	peg.1636;Name=Mur ligase middle region
39	-0.427227	0.346473	peg.39;Name=DNA recombination and repair
1544	0.52742	0.346473	peg.1544;Name=DNA internalization-related competence protein
1706	-0.603278	0.346473	peg.1706;Name=Malate:quinone oxidoreductase (EC 1.1.5.4);Ontology_term=KEGG_ENZYME:1.1.5.4
2338	0.977604	0.346473	peg.2338;Name=Cobalt-zinc-cadmium resistance protein CzcA%3B
1612	-0.389899	0.34665	peg.1612;Name=Aerobic glycerol-3-phosphate dehydrogenase (EC
2208	0.166137	0.34665	peg.2208;Name=ATPase component BioM of
2683	0.998104	0.34665	peg.2683;Name=Exodeoxyribonuclease V alpha chain
2855	0.807027	0.34665	peg.2855;Name=PUTATIVE VGR-RELATED PROTEIN
2935	-0.526823	0.34665	peg.2935;Name=Tryptophanyl-tRNA synthetase (EC 6.1.1.2);Ontology_term=KEGG_ENZYME:6.1.1.2
2757	0.795172	0.348432	peg.2757;Name=Threonine efflux protein
3004	0.791922	0.348583	peg.3004;Name=putative transcriptional regulator (AraC
2521	0.846474	0.348939	peg.2521;Name=Multi antimicrobial extrusion protein
3069	0.66212	0.348939	peg.3069;Name=Lysine-specific permease
1623	-0.737992	0.351299	peg.1623;Name=Heat shock protein FtsJ/RrmJ
3280	0.744683	0.351299	peg.3280;Name=DNA ligase (EC 6.5.1.2);Ontology_term=KEGG_ENZYME:6.5.1.2
517	-0.124464	0.351387	peg.517;Name=Transcriptional regulator%2C AraC family
3560	-0.593784	0.351387	peg.3560;Name=FKBP-type peptidyl-prolyl cis-trans isomerase
2751	0.658423	0.352028	peg.2751;Name=Tfp pilus assembly protein
2692	-0.511786	0.352264	peg.2692;Name=33 kDa chaperonin (Heat
2929	-0.908878	0.352522	peg.2929;Name=Serine-protein kinase RsbW (EC
1385	0.517155	0.354348	peg.1385;Name=Carbon starvation protein A
155	0.62406	0.355034	peg.155;Name=Catalase (EC 1.11.1.6);Ontology_term=KEGG_ENZYME:1.11.1.6
1174	-0.169483	0.355289	peg.1174;Name=Putative general secretion pathway
2827	-0.592934	0.355289	peg.2827;Name=FIG021952: putative membrane protein
3158	-0.543674	0.355289	peg.3158;Name=Thioredoxin
2465	0.298771	0.356955	peg.2465;Name=Zn-ribbon-containing%2C possibly RNA-binding protein
243	0.71721	0.357294	peg.243;Name=Acyl-CoA dehydrogenase%3B probable dibenzothiophene
3107	0.948188	0.357294	peg.3107;Name=Outer membrane vitamin B12
3323	0.644824	0.357294	peg.3323;Name=Positive regulator of Tartrate
1610	-0.602838	0.357987	peg.1610;Name=Transcription regulator [contains diacylglycerol
2731	0.514185	0.358633	peg.2731;Name=Probable transmembrane protein
2790	0.64522	0.358633	peg.2790;Name=Alkaline phosphatase (EC 3.1.3.1);Ontology_term=KEGG_ENZYME:3.1.3.1
2841	0.893439	0.358633	peg.2841;Name=RND efflux system%2C outer
3111	-0.549833	0.358633	peg.3111;Name=Fatty acid desaturase (EC
3490	-0.6687	0.358633	peg.3490;Name=BarA-associated response regulator UvrY
2994	0.226818	0.359045	peg.2994;Name=Octaprenyl diphosphate synthase (EC
3085	0.88267	0.359069	peg.3085;Name=Enoyl-CoA hydratase [isoleucine degradation]
279	0.312004	0.359201	peg.279;Name=[Protein-PII] uridylyltransferase (EC 2.7.7.59);Ontology_term=KEGG_ENZYME:2.7.7.59
2595	-0.146713	0.359201	peg.2595;Name=Phosphoenolpyruvate carboxylase (EC 4.1.1.31);Ontology_term=KEGG_ENZYME:4.1.1.31
2799	0.424126	0.359201	peg.2799;Name=Homoserine O-acetyltransferase (EC 2.3.1.31);Ontology_term=KEGG_ENZYME:2.3.1.31
2842	1.0068	0.359201	peg.2842;Name=Macrolide export ATP-binding/permease protein
3252	0.565517	0.359201	peg.3252;Name=MFS transporter
1601	0.338032	0.359682	peg.1601;Name=Probable protease htpX homolog
2236	-0.250846	0.359682	peg.2236;Name=FIG00350945: hypothetical protein
3093	-0.393516	0.359682	peg.3093;Name=Protein export cytoplasm protein
1618	0.917808	0.36013	peg.1618;Name=Phosphodiesterase/alkaline phosphatase D
2187	-0.723927	0.36013	peg.2187;Name=SSU ribosomal protein S5p
2340	0.973435	0.36013	peg.2340;Name=Heavy metal RND efflux
2367	1.07613	0.36013	peg.2367;Name=Transcriptional regulator%2C AraC family
2649	-0.827538	0.36013	peg.2649;Name=UPF0301 protein YqgE
3317	0.800242	0.36013	peg.3317;Name=COG1496: Uncharacterized conserved protein
200	1.07054	0.360933	peg.200;Name=Two-component hybrid sensor and
1614	0.191135	0.360933	peg.1614;Name=Dicarboxylate MFS transporter
1817	0.877284	0.360933	peg.1817;Name=CELL SURFACE PROTEIN
2450	-0.512194	0.360933	peg.2450;Name=Peptide chain release factor
3328	0.765158	0.360933	peg.3328;Name=Aldehyde dehydrogenase B (EC
2755	0.660524	0.361584	peg.2755;Name=Glycosyltransferase
1410	0.867951	0.365023	peg.1410;Name=Phosphate transport system permease
1597	-0.243644	0.365023	peg.1597;Name=Transglycosylase%2C Slt family
2922	0.630059	0.365023	peg.2922;Name=Potassium efflux system KefA
996	-0.190115	0.36685	peg.996;Name=Possible helicase
2462	-0.637786	0.36685	peg.2462;Name=Dihydrolipoamide acetyltransferase component of
3223	-0.509362	0.367997	peg.3223;Name=Ribonucleotide reductase of class
823	-0.301603	0.36835	peg.823;Name=UDP-3-O-[3-hydroxymyristoyl] glucosamine N-acyltransferase (EC
2787	0.690452	0.36845	peg.2787;Name=Prolipoprotein diacylglyceryl transferase (EC
2815	0.434799	0.370258	peg.2815;Name=Glyceraldehyde-3-phosphate dehydrogenase%2C putative
106	-0.821648	0.37146	peg.106;Name=Uncharacterized protein ImpC
1743	0.655855	0.372058	peg.1743;Name=Glutaminase (EC 3.5.1.2);Ontology_term=KEGG_ENZYME:3.5.1.2
2413	0.909835	0.374156	peg.2413;Name=Transcriptional regulator GabR of
2263	0.419243	0.375233	peg.2263;Name=Arginine permease RocE
2700	-0.495322	0.375233	peg.2700;Name=Magnesium and cobalt efflux
1527	-0.426884	0.375313	peg.1527;Name=tolB protein precursor%2C periplasmic
1773	0.327764	0.375313	peg.1773;Name=Polyphosphate kinase (EC 2.7.4.1);Ontology_term=KEGG_ENZYME:2.7.4.1
2673	-0.340896	0.375313	peg.2673;Name=Phosphoribosyl-AMP cyclohydrolase (EC 3.5.4.19)
2969	-0.516657	0.375313	peg.2969;Name=RND efflux system%2C membrane
2937	0.340142	0.375953	peg.2937;Name=Succinyl-CoA ligase [ADP-forming] beta
221	0.981578	0.3762	peg.221;Name=Transcriptional regulator%2C GntR family
1365	-0.333654	0.3762	peg.1365;Name=FIG00351041: hypothetical protein
3256	0.564473	0.3762	peg.3256;Name=Methionyl-tRNA synthetase (EC 6.1.1.10);Ontology_term=KEGG_ENZYME:6.1.1.10
2272	0.281365	0.376718	peg.2272;Name=Putative efflux (PET) family
3492	-0.428266	0.376718	peg.3492;Name=Threonine synthase (EC 4.2.3.1);Ontology_term=KEGG_ENZYME:4.2.3.1
2750	0.746378	0.377322	peg.2750;Name=FIG00351261: hypothetical protein
3036	0.23406	0.377322	peg.3036;Name=Glutamate synthase [NADPH] large
2494	0.660399	0.37791	peg.2494;Name=3-oxoacyl-[acyl-carrier protein] reductase (EC
2662	-0.551956	0.378338	peg.2662;Name=Transcription termination protein NusA
3199	0.82202	0.3791	peg.3199;Name=Sialic acid transporter (permease)
1669	0.734871	0.379939	peg.1669;Name=Exonuclease SbcC
128	-0.675742	0.380937	peg.128;Name=FIG053235: Diacylglucosamine hydrolase like
439	-0.431565	0.384029	peg.439;Name=ABC1 family protein
501	-0.226449	0.384029	peg.501;Name=Pyrroloquinoline quinone (Coenzyme PQQ)
1002	0.865881	0.384029	peg.1002;Name=Ethanolamine ammonia-lyase heavy chain
1753	0.812382	0.384029	peg.1753;Name=5-methyltetrahydrofolate--homocysteine methyltransferase (EC 2.1.1.13);Ontology_term=KEGG_ENZYME:2.1.1.13
2641	-0.503335	0.384029	peg.2641;Name=CDP-diacylglycerol--glycerol-3-phosphate 3-phosphatidyltransferase (EC 2.7.8.5);Ontology_term=KEGG_ENZYME:2.7.8.5
3247	-0.751624	0.384029	peg.3247;Name=Small-conductance mechanosensitive channel
273	-0.301479	0.38513	peg.273;Name=Aspartate aminotransferase (EC 2.6.1.1);Ontology_term=KEGG_ENZYME:2.6.1.1
507	0.513057	0.38513	peg.507;Name=Dihydrolipoamide dehydrogenase of acetoin
3105	0.774209	0.38513	peg.3105;Name=Tryptophan synthase beta chain
3304	0.116998	0.385463	peg.3304;Name=Putative membrane protein
1621	0.596585	0.386393	peg.1621;Name=Dihydropteroate synthase (EC 2.5.1.15);Ontology_term=KEGG_ENZYME:2.5.1.15
2468	-0.578346	0.386456	peg.2468;Name=Cell division protein FtsA
1603	0.726949	0.38791	peg.1603;Name=RND efflux system%2C inner
2924	0.500011	0.38791	peg.2924;Name=General secretion pathway protein
1991	0.574904	0.389428	peg.1991;Name=Lead%2C cadmium%2C zinc and
485	-0.219778	0.389874	peg.485;Name=O-acetylhomoserine sulfhydrylase (EC 2.5.1.49)
2179	-0.672659	0.389874	peg.2179;Name=DNA-directed RNA polymerase alpha
3171	-0.65029	0.389874	peg.3171;Name=Type IV fimbrial biogenesis
574	-0.349851	0.391039	peg.574;Name=Cardiolipin synthetase (EC 2.7.8.-);Ontology_term=KEGG_ENZYME:2.7.8.-
1966	0.565773	0.391039	peg.1966;Name=Aspartate carbamoyltransferase (EC 2.1.3.2);Ontology_term=KEGG_ENZYME:2.1.3.2
2645	0.885178	0.391039	peg.2645;Name=FUSARIC ACID RESISTANCE PROTEIN
2674	0.65546	0.391039	peg.2674;Name=Oxidoreductase
2977	0.142655	0.391039	peg.2977;Name=Valyl-tRNA synthetase (EC 6.1.1.9);Ontology_term=KEGG_ENZYME:6.1.1.9
2759	0.561482	0.391294	peg.2759;Name=COG0488: ATPase components of
1779	-0.403024	0.391667	peg.1779;Name=FIG00351119: hypothetical protein
1001	0.91231	0.392053	peg.1001;Name=Ethanolamine permease
2203	-0.407789	0.392883	peg.2203;Name=LSU ribosomal protein L4p
1394	-0.390176	0.39299	peg.1394;Name=ATP-dependent protease La (EC
3475	0.641156	0.393023	peg.3475;Name=Ammonium transporter
1844	0.157331	0.393052	peg.1844;Name=Membrane-bound lytic murein transglycosylase
1536	0.326981	0.394836	peg.1536;Name=Rhombosortase
1805	0.574612	0.394836	peg.1805;Name=Cell division protein FtsI
2221	0.321041	0.394836	peg.2221;Name=Lysine decarboxylase family
3225	-0.461439	0.394836	peg.3225;Name=Sensory histidine kinase in
1770	0.550331	0.39487	peg.1770;Name=ABC transporter%2C permease protein%2C
3532	-0.39782	0.39538	peg.3532;Name=Riboflavin kinase (EC 2.7.1.26)
2255	0.451875	0.395519	peg.2255;Name=FIG00350150: hypothetical protein
747	-0.505743	0.395909	peg.747;Name=CTP synthase (EC 6.3.4.2);Ontology_term=KEGG_ENZYME:6.3.4.2
1200	-0.391174	0.395909	peg.1200;Name=Multimodular transpeptidase-transglycosylase (EC 2.4.1.129)
2988	0.825735	0.397071	peg.2988;Name=AmpG permease
3205	0.981495	0.397071	peg.3205;Name=TcuC: integral membrane protein
3325	0.853437	0.397932	peg.3325;Name=Choline-glycine betaine transporter
2563	0.805912	0.398204	peg.2563;Name=Sodium-dependent transporter
2687	-0.454896	0.39856	peg.2687;Name=Polyribonucleotide nucleotidyltransferase (EC 2.7.7.8);Ontology_term=KEGG_ENZYME:2.7.7.8
2876	0.571652	0.39856	peg.2876;Name=NAD(P) transhydrogenase subunit beta
2253	0.916076	0.399989	peg.2253;Name=Peptidase S8 and S53
1028	-0.314646	0.400706	peg.1028;Name=Aconitate hydratase 2 (EC
3123	0.69958	0.400706	peg.3123;Name=Zinc-regulated outer membrane receptor
40	-0.550941	0.401089	peg.40;Name=DNA gyrase subunit B
227	0.955966	0.401089	peg.227;Name=Malonate decarboxylase alpha subunit
1560	0.642207	0.401089	peg.1560;Name=Polymyxin resistance protein ArnT%2C
2294	1.03033	0.401089	peg.2294;Name=Type IV fimbrial biogenesis
3249	0.339391	0.401089	peg.3249;Name=FIG00351225: hypothetical protein
3505	0.674999	0.401089	peg.3505;Name=Thiamin biosynthesis protein ThiC
948	-0.160537	0.402924	peg.948;Name=DNA polymerase III subunits
139	-0.515406	0.403274	peg.139;Name=Phenylacetate degradation enoyl-CoA hydratase
1719	0.137755	0.403274	peg.1719;Name=Biofilm PGA synthesis deacetylase
2021	-0.551526	0.403274	peg.2021;Name=FIG00350121: hypothetical protein
3415	0.798885	0.40385	peg.3415;Name=Ferrichrome-iron receptor
663	1.10635	0.404523	peg.663;Name=PUTATIVE VGR-RELATED PROTEIN
2718	0.936273	0.404523	peg.2718;Name=Acyl-CoA dehydrogenase family protein
3230	0.178931	0.404523	peg.3230;Name=NADH-ubiquinone oxidoreductase chain C
2143	-0.421942	0.405497	peg.2143;Name=CDP-diacylglycerol--serine O-phosphatidyltransferase (EC 2.7.8.8);Ontology_term=KEGG_ENZYME:2.7.8.8
3404	0.43991	0.406459	peg.3404;Name=Acetyl-coenzyme A synthetase (EC
2298	-0.41861	0.406836	peg.2298;Name=4-hydroxy-3-methylbut-2-enyl diphosphate reductase (EC
395	-0.243421	0.408028	peg.395;Name=Cyclohexanone monooxygenase (EC 1.14.13.22);Ontology_term=KEGG_ENZYME:1.14.13.22
3095	0.651359	0.408028	peg.3095;Name=FIG00350097: hypothetical protein
3188	0.486947	0.408028	peg.3188;Name=Multicopper oxidase
3444	-0.267434	0.408028	peg.3444;Name=Cysteine synthase (EC 2.5.1.47);Ontology_term=KEGG_ENZYME:2.5.1.47
2909	0.365273	0.408629	peg.2909;Name=Phenylalanyl-tRNA synthetase alpha chain
2289	-0.477386	0.40874	peg.2289;Name=16S rRNA processing protein
2844	-0.185872	0.40874	peg.2844;Name=DNA polymerase III delta
1212	0.707131	0.410532	peg.1212;Name=Transcriptional regulator%2C GntR family
3163	-0.588691	0.410532	peg.3163;Name=RNA polymerase sigma-54 factor
3563	1.08739	0.411005	peg.3563;Name=Polysaccharide export lipoprotein Wza
1199	-0.514681	0.412307	peg.1199;Name=NAD kinase (EC 2.7.1.23);Ontology_term=KEGG_ENZYME:2.7.1.23
1764	0.750212	0.412307	peg.1764;Name=TonB-dependent receptor%3B Outer membrane
3112	0.350547	0.414774	peg.3112;Name=Selenoprotein O and cysteine-containing
710	-0.446074	0.416375	peg.710;Name=Aromatic-ring-hydroxylating dioxygenase%2C beta subunit
1594	0.852592	0.417574	peg.1594;Name=FIG00956083: hypothetical protein
1772	0.356259	0.418115	peg.1772;Name=Monofunctional biosynthetic peptidoglycan transglycosylase
1967	0.540471	0.418129	peg.1967;Name=Dihydroorotase (EC 3.5.2.3);Ontology_term=KEGG_ENZYME:3.5.2.3
2724	0.371568	0.418129	peg.2724;Name=Acetoacetyl-CoA synthetase (EC 6.2.1.16)
2299	-0.477451	0.42002	peg.2299;Name=Guanylate kinase (EC 2.7.4.8);Ontology_term=KEGG_ENZYME:2.7.4.8
1329	0.695153	0.420268	peg.1329;Name=Membrane alanine aminopeptidase N
2684	0.838018	0.420627	peg.2684;Name=Beta-lactamase class C and
1079	-0.110995	0.421572	peg.1079;Name=FIG00350168: hypothetical protein
2672	0.427928	0.421572	peg.2672;Name=putative DNA helicase
2851	0.223881	0.421572	peg.2851;Name=diguanylate cyclase/phosphodiesterase (GGDEF &
210	0.949057	0.423157	peg.210;Name=Cysteine desulfurase (EC 2.8.1.7);Ontology_term=KEGG_ENZYME:2.8.1.7
506	0.619992	0.423157	peg.506;Name=Dihydrolipoamide acetyltransferase component (E2)
1190	0.204043	0.423157	peg.1190;Name=Aminoacyl-histidine dipeptidase (Peptidase D)
1226	0.518825	0.423157	peg.1226;Name=Lysophospholipase (EC 3.1.1.5);Ontology_term=KEGG_ENZYME:3.1.1.5
1304	0.422291	0.42326	peg.1304;Name=Permeases of the major
1657	-0.292356	0.423812	peg.1657;Name=Phosphomannomutase (EC 5.4.2.8);Ontology_term=KEGG_ENZYME:5.4.2.8
2711	0.777837	0.423812	peg.2711;Name=NAD(FAD)-utilizing dehydrogenases
3008	-0.281936	0.423812	peg.3008;Name=Phosphoadenylyl-sulfate reductase [thioredoxin] (EC
3588	-0.726563	0.426545	peg.3588;Name=Propionate catabolism operon transcriptional
1969	0.543146	0.428078	peg.1969;Name=FIG137884: hypothetical protein
2412	0.480325	0.428078	peg.2412;Name=Gamma-aminobutyrate:alpha-ketoglutarate aminotransferase (EC 2.6.1.19);Ontology_term=KEGG_ENZYME:2.6.1.19
3067	0.738686	0.428392	peg.3067;Name=Xanthine permease
2764	-0.448367	0.42868	peg.2764;Name=DNA topoisomerase I (EC
1261	1.0334	0.429206	peg.1261;Name=hypothetical protein
3338	-0.462597	0.429206	peg.3338;Name=SSU ribosomal protein S7p
2933	-0.404014	0.429496	peg.2933;Name=YpfJ protein%2C zinc metalloprotease
205	1.01487	0.430579	peg.205;Name=Amino-acid ABC transporter ATP-binding
1799	0.878909	0.430579	peg.1799;Name=Urease alpha subunit (EC
2514	0.797762	0.430579	peg.2514;Name=PUTATIVE VGR-RELATED PROTEIN
1674	0.726274	0.432017	peg.1674;Name=Cell division inhibitor
2491	0.888499	0.432063	peg.2491;Name=Salicylate hydroxylase (EC 1.14.13.1);Ontology_term=KEGG_ENZYME:1.14.13.1
2870	0.833992	0.432764	peg.2870;Name=tRNA dihydrouridine synthase A
753	0.646388	0.43311	peg.753;Name=2%2C4-dienoyl-CoA reductase [NADPH] (EC
2962	-0.319128	0.433141	peg.2962;Name=Chromosome segregation ATPases
3531	-0.362307	0.437113	peg.3531;Name=Isoleucyl-tRNA synthetase (EC 6.1.1.5);Ontology_term=KEGG_ENZYME:6.1.1.5
2634	-0.557632	0.43743	peg.2634;Name=Enoyl-CoA hydratase (EC 4.2.1.17)
3564	1.02482	0.43743	peg.3564;Name=UDP-glucose dehydrogenase (EC 1.1.1.22);Ontology_term=KEGG_ENZYME:1.1.1.22
1150	0.417543	0.44624	peg.1150;Name=Methylmalonate-semialdehyde dehydrogenase (EC 1.2.1.27);Ontology_term=KEGG_ENZYME:1.2.1.27
3586	0.766125	0.44691	peg.3586;Name=D-Lactate dehydrogenase (EC 1.1.2.5);Ontology_term=KEGG_ENZYME:1.1.2.5
197	-0.455436	0.447028	peg.197;Name=Transporter%2C LysE family
946	0.804318	0.447028	peg.946;Name=Phospholipase C 4 precursor
1654	-0.634939	0.447028	peg.1654;Name=Outer membrane lipoprotein omp16
1750	0.743568	0.447028	peg.1750;Name=Nitrate/nitrite transporter
2737	0.298408	0.447032	peg.2737;Name=Phosphoserine phosphatase (EC 3.1.3.3);Ontology_term=KEGG_ENZYME:3.1.3.3
144	0.168724	0.447371	peg.144;Name=Phenylacetic acid degradation operon
1761	0.622673	0.448532	peg.1761;Name=Arylsulfatase (EC 3.1.6.1);Ontology_term=KEGG_ENZYME:3.1.6.1
2171	0.284908	0.448781	peg.2171;Name=TRAP-type C4-dicarboxylate transport system%2C
1995	-0.449209	0.448794	peg.1995;Name=FIG00350123: hypothetical protein
2182	-0.358573	0.448794	peg.2182;Name=SSU ribosomal protein S13p
3201	0.916098	0.448794	peg.3201;Name=TcuB: works with TcuA
694	0.613803	0.448866	peg.694;Name=FIG00350052: hypothetical protein
1031	-0.403925	0.448866	peg.1031;Name=Uncharacterized protein YtfM precursor
1680	0.861685	0.448866	peg.1680;Name=Gamma-glutamyltranspeptidase (EC 2.3.2.2);Ontology_term=KEGG_ENZYME:2.3.2.2
2269	-0.587851	0.449094	peg.2269;Name=putative partition-related protein
510	0.793827	0.449743	peg.510;Name=probable membrane protein STY1534
2365	0.222767	0.450276	peg.2365;Name=Imidazole glycerol phosphate synthase
2820	-0.302591	0.450276	peg.2820;Name=Tail-specific protease precursor (EC
2489	0.882714	0.450844	peg.2489;Name=Xanthine-uracil permease
117	-0.354366	0.451675	peg.117;Name=Uncharacterized protein ImpA
1531	0.36483	0.451675	peg.1531;Name=RRNA methyltransferase
2535	0.189619	0.451675	peg.2535;Name=3%2C4-dihydroxy-2-butanone 4-phosphate synthase (EC
3200	0.814128	0.45251	peg.3200;Name=L-carnitine dehydratase/bile acid-inducible protein
2202	-0.433004	0.452623	peg.2202;Name=LSU ribosomal protein L23p
3267	0.974205	0.452623	peg.3267;Name=FIG00350393: hypothetical protein
769	-0.253485	0.452774	peg.769;Name=metalloprotease%2C insulinase family
2860	0.313129	0.454036	peg.2860;Name=Peptide chain release factor
1716	0.703904	0.454593	peg.1716;Name=C4-dicarboxylate transport protein
1037	0.596517	0.455233	peg.1037;Name=Osmosensitive K+ channel histidine
3190	0.506636	0.455233	peg.3190;Name=Cobalt-zinc-cadmium resistance protein CzcD
2356	-0.316929	0.457145	peg.2356;Name=FIG00350438: hypothetical protein
2471	0.158226	0.457145	peg.2471;Name=UDP-N-acetylmuramate--alanine ligase (EC 6.3.2.8);Ontology_term=KEGG_ENZYME:6.3.2.8
1447	0.588628	0.458837	peg.1447;Name=NADH dehydrogenase (EC 1.6.99.3);Ontology_term=KEGG_ENZYME:1.6.99.3
1755	-0.188071	0.459957	peg.1755;Name=Low-affinity inorganic phosphate transporter
249	0.702773	0.461167	peg.249;Name=Taurine transport system permease
944	-0.148517	0.461167	peg.944;Name=Alcohol dehydrogenase (EC 1.1.1.1);Ontology_term=KEGG_ENZYME:1.1.1.1
3393	0.333328	0.461167	peg.3393;Name=Peptide synthetase
1459	0.482475	0.463068	peg.1459;Name=tRNA dihydrouridine synthase B
2592	0.710029	0.463193	peg.2592;Name=RND efflux transporter
3210	0.833199	0.463193	peg.3210;Name=Fatty acid desaturase
999	0.177348	0.463306	peg.999;Name=transcriptional regulator
1667	0.771946	0.463306	peg.1667;Name=Twitching motility protein PilT
1856	0.962723	0.463306	peg.1856;Name=Uncharacterized protein%2C probably surface-located
1679	0.817643	0.465059	peg.1679;Name=Inner membrane component of
2467	-0.363771	0.465059	peg.2467;Name=Cell division protein FtsZ
2562	0.883442	0.465059	peg.2562;Name=MATE family drug transporter
3092	-0.391339	0.465059	peg.3092;Name=putative signal peptide
703	0.816817	0.465388	peg.703;Name=Phenylacetaldehyde dehydrogenase (EC 1.2.1.39);Ontology_term=KEGG_ENZYME:1.2.1.39
1756	0.727242	0.465649	peg.1756;Name=D-serine dehydratase (EC 4.3.1.18);Ontology_term=KEGG_ENZYME:4.3.1.18
738	0.675056	0.468083	peg.738;Name=3-carboxy-cis%2Ccis-muconate cycloisomerase (EC 5.5.1.2);Ontology_term=KEGG_ENZYME:5.5.1.2
1326	0.345471	0.468086	peg.1326;Name=Di-/tripeptide transporter
1288	0.590874	0.468665	peg.1288;Name=ABC-type multidrug transport system%2C
1702	0.722291	0.469232	peg.1702;Name=FIG00351095: hypothetical protein
1865	0.256688	0.469232	peg.1865;Name=PUTATIVE VGR-RELATED PROTEIN
3068	0.286394	0.469232	peg.3068;Name=Ribosomal RNA small subunit
1785	-0.232355	0.469394	peg.1785;Name=Sulfate adenylyltransferase subunit 1
237	0.489334	0.469581	peg.237;Name=Transcriptional regulator%2C GntR family
1927	0.118492	0.472496	peg.1927;Name=putative cholesterol oxidase
2188	-0.526263	0.47269	peg.2188;Name=LSU ribosomal protein L18p
1489	0.396279	0.473574	peg.1489;Name=L-aspartate oxidase (EC 1.4.3.16);Ontology_term=KEGG_ENZYME:1.4.3.16
1730	0.8763	0.474813	peg.1730;Name=Glyoxalase family protein
3083	-0.320673	0.474813	peg.3083;Name=Transcriptional regulator%2C AraC family
739	0.696951	0.475214	peg.739;Name=Acetyl-CoA acetyltransferase (EC 2.3.1.9)
1322	0.850647	0.475214	peg.1322;Name=Lysophospholipase (EC 3.1.1.5);Ontology_term=KEGG_ENZYME:3.1.1.5
1961	-0.647495	0.475214	peg.1961;Name=ClpB protein
729	0.776698	0.476075	peg.729;Name=Quinate/shikimate dehydrogenase [Pyrroloquinoline-quinone] (EC
3390	0.361573	0.476075	peg.3390;Name=Biotin synthesis protein BioH
2752	0.282965	0.476645	peg.2752;Name=Aspartate-semialdehyde dehydrogenase (EC 1.2.1.11);Ontology_term=KEGG_ENZYME:1.2.1.11
951	-0.139091	0.477045	peg.951;Name=putative esterase A
3524	-0.285333	0.477669	peg.3524;Name=Serine phosphatase RsbU%2C regulator
166	0.833016	0.481279	peg.166;Name=2-aminoethylphosphonate:pyruvate aminotransferase (EC 2.6.1.37);Ontology_term=KEGG_ENZYME:2.6.1.37
2596	0.490609	0.481279	peg.2596;Name=Uracil permease
719	0.812732	0.481368	peg.719;Name=Oxidoreductase%2C short-chain dehydrogenase/reductase family
1330	0.765245	0.481472	peg.1330;Name=TonB-dependent receptor
3466	-0.359333	0.481734	peg.3466;Name=Inorganic pyrophosphatase (EC 3.6.1.1);Ontology_term=KEGG_ENZYME:3.6.1.1
2802	0.874441	0.482988	peg.2802;Name=Ferrichrome-iron receptor
1972	0.667079	0.483181	peg.1972;Name=Nuclease
2822	0.200368	0.484217	peg.2822;Name=Membrane-associated phospholipid phosphatase
1933	0.637223	0.484829	peg.1933;Name=Cyclohexanone monooxygenase (EC 1.14.13.22);Ontology_term=KEGG_ENZYME:1.14.13.22
220	0.822392	0.486751	peg.220;Name=CidA-associated membrane protein CidB
1317	-0.14111	0.486751	peg.1317;Name=Outer membrane stress sensor
645	0.264681	0.486889	peg.645;Name=Transcriptional regulator%2C TetR family
1327	-0.0925539	0.486889	peg.1327;Name=Xaa-Pro aminopeptidase (EC 3.4.11.9);Ontology_term=KEGG_ENZYME:3.4.11.9
1564	-0.231891	0.486889	peg.1564;Name=Site-specific tyrosine recombinase
3589	-0.574812	0.486889	peg.3589;Name=Methylisocitrate lyase (EC 4.1.3.30);Ontology_term=KEGG_ENZYME:4.1.3.30
643	0.769956	0.487268	peg.643;Name=Xylonate dehydratase (EC 4.2.1.82);Ontology_term=KEGG_ENZYME:4.2.1.82
1745	0.69283	0.487268	peg.1745;Name=Fosmidomycin resistance protein
1752	0.809678	0.487268	peg.1752;Name=Transketolase%2C C-terminal section (EC
2553	0.820819	0.487268	peg.2553;Name=Putative metal chaperone%2C involved
2767	-0.13312	0.487268	peg.2767;Name=ATP-dependent DNA helicase UvrD/PcrA%2C
2881	0.253872	0.487268	peg.2881;Name=Enoyl-CoA hydratase (EC 4.2.1.17);Ontology_term=KEGG_ENZYME:4.2.1.17
2982	0.714505	0.487268	peg.2982;Name=Ammonium transporter
3386	-0.297207	0.487268	peg.3386;Name=ParA family protein
1051	0.317355	0.489637	peg.1051;Name=Peptide chain release factor
2705	0.164591	0.489637	peg.2705;Name=Glutamate racemase (EC 5.1.1.3);Ontology_term=KEGG_ENZYME:5.1.1.3
2063	-0.178975	0.489889	peg.2063;Name=PUTATIVE VGR-RELATED PROTEIN
3324	0.761359	0.491927	peg.3324;Name=Tartrate dehydrogenase (EC 1.1.1.93)
1411	0.635854	0.492136	peg.1411;Name=Phosphate transport system permease
2475	0.837259	0.492136	peg.2475;Name=Ferrichrome-iron receptor
1094	0.765194	0.492214	peg.1094;Name=Major facilitator superfamily
1158	0.883723	0.493513	peg.1158;Name=Channel-forming transporter/cytolysins activator of
1312	0.0903421	0.493513	peg.1312;Name=5%2C10-methylenetetrahydrofolate reductase (EC 1.5.1.20);Ontology_term=KEGG_ENZYME:1.5.1.20
1645	-0.306033	0.493513	peg.1645;Name=Cell division protein FtsK
1709	-0.377321	0.493513	peg.1709;Name=HTH-type transcriptional regulator BetI
2926	-0.484223	0.493513	peg.2926;Name=Organic hydroperoxide resistance transcriptional
705	0.740908	0.495167	peg.705;Name=Monoamine oxidase (1.4.3.4)
2661	-0.149851	0.495182	peg.2661;Name=FIG000325: clustered with transcription
962	0.604979	0.495603	peg.962;Name=Mg(2+) transport ATPase%2C P-type
1964	-0.11277	0.495603	peg.1964;Name=23S rRNA (guanine-N-2-) -methyltransferase
2278	0.145992	0.495603	peg.2278;Name=D-2-hydroxyglutarate dehydrogenase
3062	-0.281231	0.495603	peg.3062;Name=Formamidopyrimidine-DNA glycosylase (EC 3.2.2.23);Ontology_term=KEGG_ENZYME:3.2.2.23
3347	0.656665	0.495603	peg.3347;Name=Uncharacterized protein with LysM
891	0.878167	0.495799	peg.891;Name=DNA-binding protein
806	-0.160998	0.495955	peg.806;Name=Sulfate permease
256	0.697971	0.499548	peg.256;Name=Exoenzymes regulatory protein AepA
2273	-0.243286	0.500987	peg.2273;Name=Multidrug translocase MdfA
1700	0.752106	0.501957	peg.1700;Name=DUF1275 domain-containing protein
2699	-0.305144	0.501957	peg.2699;Name=Apolipoprotein N-acyltransferase (EC 2.3.1.-)
230	0.781625	0.502777	peg.230;Name=Malonate decarboxylase beta subunit
1067	0.223826	0.502777	peg.1067;Name=Cytochrome O ubiquinol oxidase
1808	-0.270761	0.502777	peg.1808;Name=Adenylate kinase (EC 2.7.4.3);Ontology_term=KEGG_ENZYME:2.7.4.3
1812	0.41434	0.502777	peg.1812;Name=NADP-specific glutamate dehydrogenase (EC
190	-0.487303	0.503817	peg.190;Name=FIG00350446: hypothetical protein
1061	0.387982	0.504238	peg.1061;Name=Biofilm PGA outer membrane
1157	0.859624	0.504238	peg.1157;Name=Putative large exoprotein involved
736	0.70673	0.506511	peg.736;Name=4-hydroxybenzoate transporter
3318	-0.280838	0.506511	peg.3318;Name=Multimeric flavodoxin WrbA
1339	0.591895	0.506993	peg.1339;Name=putative outermembrane protein
1691	0.806276	0.507252	peg.1691;Name=Transporter%2C MFS superfamily
971	0.672922	0.508186	peg.971;Name=Putative OMR family iron-siderophore
978	0.563404	0.509425	peg.978;Name=Outer membrane receptor proteins%2C
1335	0.676886	0.509535	peg.1335;Name=Xanthine dehydrogenase%2C molybdenum binding
681	0.650412	0.509588	peg.681;Name=NADH dehydrogenase (EC 1.6.99.3);Ontology_term=KEGG_ENZYME:1.6.99.3
691	0.695951	0.511246	peg.691;Name=Nitrate/nitrite transporter
2571	0.401936	0.511374	peg.2571;Name=PQQ-dependent oxidoreductase%2C gdhB family
1738	0.810168	0.512687	peg.1738;Name=Acetolactate synthase large subunit
852	0.360596	0.513546	peg.852;Name=Transcriptional regulator%2C GntR family
2986	0.289745	0.514205	peg.2986;Name=lipid A phosphoethanolamine transferase
167	0.78426	0.515312	peg.167;Name=Phosphonoacetaldehyde hydrolase (EC 3.11.1.1);Ontology_term=KEGG_ENZYME:3.11.1.1
509	0.36262	0.516085	peg.509;Name=2%2C3-butanediol dehydrogenase%2C R-alcohol forming%2C
646	0.703294	0.516085	peg.646;Name=multidrug efflux MFS transporter
701	0.739125	0.516188	peg.701;Name=Acetyl-CoA acetyltransferase (EC 2.3.1.9)
195	-0.470828	0.516331	peg.195;Name=FIG00350987: hypothetical protein
245	0.693674	0.516331	peg.245;Name=Transporter
1880	0.828257	0.516331	peg.1880;Name=FIG00456599: hypothetical protein
2848	-0.181267	0.517303	peg.2848;Name=Acetolactate synthase large subunit
1678	0.443695	0.517716	peg.1678;Name=Membrane fusion component of
125	0.677592	0.517926	peg.125;Name=Cyanate transport protein CynX
365	0.286161	0.517926	peg.365;Name=Outer membrane protein Imp%2C
626	0.652246	0.520172	peg.626;Name=Nicotinamide phosphoribosyltransferase (EC 2.4.2.12);Ontology_term=KEGG_ENZYME:2.4.2.12
2970	-0.243587	0.524306	peg.2970;Name=RND efflux system%2C inner
1151	0.641517	0.524625	peg.1151;Name=Omega-amino acid--pyruvate aminotransferase (EC
109	-0.289982	0.524853	peg.109;Name=Protein ImpG/VasA
809	0.579495	0.524853	peg.809;Name=Phenylalanine-specific permease
1149	0.476485	0.524853	peg.1149;Name=Aromatic amino acid transport
1925	0.705707	0.524853	peg.1925;Name=vannilate transporter VanK
2999	-0.183688	0.52591	peg.2999;Name=Quinone oxidoreductase (EC 1.6.5.5);Ontology_term=KEGG_ENZYME:1.6.5.5
1442	0.213689	0.5263	peg.1442;Name=Isocitrate dehydrogenase [NADP] (EC
863	0.684396	0.528465	peg.863;Name=Nitrite reductase [NAD(P)H] large
2050	-0.298024	0.528797	peg.2050;Name=Lipid A biosynthesis lauroyl
531	0.537935	0.529356	peg.531;Name=Ferrichrome-iron receptor
1639	0.601953	0.529356	peg.1639;Name=FIG00350000: hypothetical protein
373	0.294992	0.529462	peg.373;Name=Lipid A export ATP-binding/permease
3291	-0.107467	0.529462	peg.3291;Name=Segregation and condensation protein
604	0.507908	0.529533	peg.604;Name=FIG00352988: hypothetical protein
437	0.475424	0.530203	peg.437;Name=Probable acyl-CoA dehydrogenase (EC
2712	-0.200779	0.530313	peg.2712;Name=Gfa-like protein
2185	0.164591	0.530376	peg.2185;Name=LSU ribosomal protein L15p
1347	0.698879	0.530637	peg.1347;Name=ABC transporter ATP-binding protein
3461	0.48039	0.530895	peg.3461;Name=Niacin transporter NiaP
3307	0.162188	0.531368	peg.3307;Name=Peptidyl-tRNA hydrolase (EC 3.1.1.29);Ontology_term=KEGG_ENZYME:3.1.1.29
563	0.517964	0.531639	peg.563;Name=5'-nucleotidase (EC 3.1.3.5);Ontology_term=KEGG_ENZYME:3.1.3.5
2961	-0.161665	0.532135	peg.2961;Name=Seryl-tRNA synthetase (EC 6.1.1.11);Ontology_term=KEGG_ENZYME:6.1.1.11
1651	0.177985	0.532237	peg.1651;Name=Septum site-determining protein MinC
861	0.381384	0.532283	peg.861;Name=Assimilatory nitrate reductase large
1732	0.740986	0.532283	peg.1732;Name=D-glucarate permease
1839	-0.194021	0.532283	peg.1839;Name=21 kDa hemolysin precursor
695	-0.165331	0.5323	peg.695;Name=Aromatic hydrocarbon utilization transcriptional
644	0.728549	0.53244	peg.644;Name=Ketoglutarate semialdehyde dehydrogenase (EC
2172	0.314702	0.53336	peg.2172;Name=FIG00350137: hypothetical protein
3422	-0.388203	0.53336	peg.3422;Name=Short-chain dehydrogenase/reductase SDR
1039	0.703705	0.535518	peg.1039;Name=Potassium-transporting ATPase B chain
3503	-0.184955	0.538495	peg.3503;Name=3'%2C5'-cyclic-nucleotide phosphodiesterase (EC 3.1.4.17);Ontology_term=KEGG_ENZYME:3.1.4.17
2689	-0.543039	0.54063	peg.2689;Name=FIG00350375: hypothetical protein
3417	-0.208838	0.54063	peg.3417;Name=FIG00353043: hypothetical protein
248	0.489738	0.540743	peg.248;Name=Taurine transport ATP-binding protein
586	0.39575	0.540743	peg.586;Name=RND multidrug efflux transporter%3B
685	0.638589	0.540743	peg.685;Name=FIG00761799: membrane protein
1728	0.713107	0.540743	peg.1728;Name=GbcA Glycine betaine demethylase
1930	-0.17443	0.540743	peg.1930;Name=Cyclohexanone monooxygenase (EC 1.14.13.22);Ontology_term=KEGG_ENZYME:1.14.13.22
2181	-0.340192	0.541412	peg.2181;Name=SSU ribosomal protein S11p
3198	-0.149115	0.541412	peg.3198;Name=Glutaryl-CoA dehydrogenase (EC 1.3.99.7);Ontology_term=KEGG_ENZYME:1.3.99.7
1040	0.67917	0.543705	peg.1040;Name=Potassium-transporting ATPase A chain
1096	0.158837	0.543705	peg.1096;Name=L-sorbosone dehydrogenase
1497	0.693649	0.545118	peg.1497;Name=Sulfate transport system permease
1676	0.107653	0.545133	peg.1676;Name=Porphobilinogen synthase (EC 4.2.1.24);Ontology_term=KEGG_ENZYME:4.2.1.24
2165	-0.251605	0.545133	peg.2165;Name=N-carbamoylputrescine amidase (3.5.1.53) /
3554	0.62091	0.545133	peg.3554;Name=Phospholipase C 4 precursor
1346	0.640126	0.545213	peg.1346;Name=putative thioesterase
191	-0.508748	0.545752	peg.191;Name=Catalase (EC 1.11.1.6);Ontology_term=KEGG_ENZYME:1.11.1.6
1066	-0.230301	0.545927	peg.1066;Name=Cytochrome O ubiquinol oxidase
651	0.644833	0.546438	peg.651;Name=D-glucarate permease
862	0.634665	0.548244	peg.862;Name=Nitrite reductase [NAD(P)H] large
523	0.644278	0.548975	peg.523;Name=Adenylylsulfate reductase alpha-subunit (EC
689	0.698142	0.548975	peg.689;Name=Ketoglutarate semialdehyde dehydrogenase (EC
1360	0.529148	0.548975	peg.1360;Name=non-ribosomal peptide synthetase
1361	0.623543	0.548975	peg.1361;Name=Siderophore biosynthesis non-ribosomal peptide
1277	0.750247	0.550222	peg.1277;Name=Peptidase S24 S26A and
319	0.402443	0.551995	peg.319;Name=type 1 fimbriae anchoring
1303	0.595641	0.551995	peg.1303;Name=Nitrate/nitrite transporter
1526	-0.1049	0.551995	peg.1526;Name=TolA protein
1607	-0.254458	0.551995	peg.1607;Name=Heat shock protein 60
3193	-0.180037	0.551995	peg.3193;Name=Glutamate N-acetyltransferase (EC 2.3.1.35)
3202	0.7304	0.551995	peg.3202;Name=TcuA: flavoprotein used to
1182	-0.371304	0.55238	peg.1182;Name=RNA polymerase sigma factor
116	-0.201094	0.554827	peg.116;Name=ClpB protein
3279	-0.209077	0.554827	peg.3279;Name=Cell division protein ZipA
1176	-0.242839	0.556619	peg.1176;Name=Glycerol-3-phosphate dehydrogenase [NAD(P)+] (EC
1737	0.696933	0.557518	peg.1737;Name=Aldehyde dehydrogenase (EC 1.2.1.3);Ontology_term=KEGG_ENZYME:1.2.1.3
555	0.643504	0.55766	peg.555;Name=Benzoate 1%2C2-dioxygenase alpha subunit
3468	0.540331	0.559369	peg.3468;Name=protein of unknown function
3408	0.155236	0.559992	peg.3408;Name=D-serine/D-alanine/glycine transporter
1695	0.721207	0.561704	peg.1695;Name=PUTATIVE VGR-RELATED PROTEIN
3484	-0.120734	0.561704	peg.3484;Name=FIG000988: Predicted permease
2733	0.178692	0.561826	peg.2733;Name=Outer membrane protein romA
2779	-0.221331	0.561826	peg.2779;Name=MotA/TolQ/ExbB proton channel family
656	0.411731	0.561994	peg.656;Name=Nitrate/nitrite transporter
18	0.272309	0.562888	peg.18;Name=FIG00761799: membrane protein
1622	-0.353019	0.563813	peg.1622;Name=Cell division protein FtsH
3450	0.192985	0.564159	peg.3450;Name=Fe-S OXIDOREDUCTASE (1.8.-.-)
1348	0.58355	0.564511	peg.1348;Name=Transport ATP-binding protein CydCD
1222	0.661806	0.564524	peg.1222;Name=RND efflux system%2C inner
252	0.629612	0.564986	peg.252;Name=Hydantoin permease
469	0.425205	0.564986	peg.469;Name=Predicted membrane fusion protein
639	0.601409	0.564986	peg.639;Name=Nitrate/nitrite transporter
1170	-0.105487	0.564986	peg.1170;Name=Amidophosphoribosyltransferase (EC 2.4.2.14);Ontology_term=KEGG_ENZYME:2.4.2.14
2859	0.711398	0.564986	peg.2859;Name=hypothetical protein
96	0.699285	0.566012	peg.96;Name=hypothetical protein
444	0.577721	0.566012	peg.444;Name=Permease of the major
2225	-0.394237	0.566012	peg.2225;Name=Uncharacterized ABC transporter%2C auxiliary
1453	0.141599	0.566294	peg.1453;Name=FIG00351193: hypothetical protein
2921	0.22231	0.5663	peg.2921;Name=FIG00350303: hypothetical protein
508	0.615257	0.567313	peg.508;Name=2%2C3-butanediol dehydrogenase%2C S-alcohol forming%2C
1220	0.315288	0.567313	peg.1220;Name=Probable transcription regulator protein
1469	-0.230014	0.567313	peg.1469;Name=Excinuclease ABC subunit B
1334	0.601016	0.56767	peg.1334;Name=XdhC protein (assists in
1446	-0.185327	0.56767	peg.1446;Name=D-alanyl-D-alanine carboxypeptidase (EC 3.4.16.4);Ontology_term=KEGG_ENZYME:3.4.16.4
2288	0.19553	0.567762	peg.2288;Name=tRNA (Guanine37-N1) -methyltransferase (EC
696	-0.235022	0.569325	peg.696;Name=Muconate cycloisomerase (EC 5.5.1.1);Ontology_term=KEGG_ENZYME:5.5.1.1
1353	0.462534	0.569325	peg.1353;Name=Non-ribosomal peptide synthetase modules%2C
2910	-0.26382	0.569325	peg.2910;Name=Phenylalanyl-tRNA synthetase beta chain
2456	-0.244757	0.572056	peg.2456;Name=Inosine-5'-monophosphate dehydrogenase (EC 1.1.1.205)
1352	0.552454	0.574733	peg.1352;Name=2%2C3-dihydroxybenzoate-AMP ligase (EC 2.7.7.58);Ontology_term=KEGG_ENZYME:2.7.7.58
2034	0.20204	0.576386	peg.2034;Name=DNA mismatch repair protein
610	0.60729	0.577841	peg.610;Name=FIG00350070: hypothetical protein
810	0.516385	0.578927	peg.810;Name=Kynureninase (EC 3.7.1.3);Ontology_term=KEGG_ENZYME:3.7.1.3
986	0.206082	0.578927	peg.986;Name=Sigma-fimbriae tip adhesin
105	-0.421899	0.579546	peg.105;Name=Uncharacterized protein ImpB
1311	-0.228969	0.579546	peg.1311;Name=Adenosylhomocysteinase (EC 3.3.1.1);Ontology_term=KEGG_ENZYME:3.3.1.1
2025	-0.10596	0.579546	peg.2025;Name=Type I secretion system
3178	-0.294466	0.580119	peg.3178;Name=Hypothetical nudix hydrolase YeaB
1073	-0.0924632	0.582614	peg.1073;Name=Replicative DNA helicase (EC
1116	0.187397	0.58287	peg.1116;Name=Paraquat-inducible protein B
2956	-0.11726	0.58287	peg.2956;Name=Putrescine importer
3176	0.667925	0.583443	peg.3176;Name=FilF
499	0.337829	0.584363	peg.499;Name=Chorismate synthase (EC 4.2.3.5);Ontology_term=KEGG_ENZYME:4.2.3.5
1355	0.65067	0.584363	peg.1355;Name=Ferrichrome-iron receptor
2228	-0.289817	0.584363	peg.2228;Name=Uncharacterized ABC transporter%2C ATP-binding
2533	-0.0750862	0.584363	peg.2533;Name=Phosphoserine phosphatase (EC 3.1.3.3);Ontology_term=KEGG_ENZYME:3.1.3.3
2810	-0.288683	0.584363	peg.2810;Name=Acetate kinase (EC 2.7.2.1);Ontology_term=KEGG_ENZYME:2.7.2.1
2865	0.165445	0.584363	peg.2865;Name=Translation initiation inhibitor
2734	-0.176847	0.584612	peg.2734;Name=Catalase (EC 1.11.1.6) /
1456	-0.19147	0.587398	peg.1456;Name=FIG00350776: hypothetical protein
112	-0.129358	0.587403	peg.112;Name=IcmF-related protein
1909	0.518902	0.587964	peg.1909;Name=Chlorogenate esterase
1059	0.415412	0.588483	peg.1059;Name=Biofilm PGA synthesis N-glycosyltransferase
1293	0.195874	0.589607	peg.1293;Name=Membrane-bound lytic murein transglycosylase
1904	-0.200934	0.589607	peg.1904;Name=D-serine/D-alanine/glycine transporter
3240	-0.213327	0.589607	peg.3240;Name=NADH-ubiquinone oxidoreductase chain N
3144	-0.107725	0.591376	peg.3144;Name=Protein-export membrane protein SecD
1076	-0.21825	0.593281	peg.1076;Name=Protein containing transglutaminase-like domain%2C
953	-0.155757	0.593803	peg.953;Name=3-oxoacyl-[acyl-carrier protein] reductase (EC
278	0.100012	0.594662	peg.278;Name=N-succinyl-L%2CL-diaminopimelate aminotransferase alternative (EC
859	0.254573	0.598219	peg.859;Name=Formate dehydrogenase-O%2C major subunit
1056	-0.166551	0.598554	peg.1056;Name=Coenzyme F420-dependent N5%2CN10-methylene tetrahydromethanopterin
3590	0.260476	0.598554	peg.3590;Name=2-methylcitrate synthase (EC 2.3.3.5);Ontology_term=KEGG_ENZYME:2.3.3.5
887	0.628621	0.599556	peg.887;Name=Phage tail length tape-measure
2588	-0.128289	0.599843	peg.2588;Name=4-hydroxy-tetrahydrodipicolinate reductase (EC 1.17.1.8);Ontology_term=KEGG_ENZYME:1.17.1.8
2894	-0.118189	0.600901	peg.2894;Name=FIG000506: Predicted P-loop-containing kinase
2237	0.175138	0.602368	peg.2237;Name=Acyl-CoA dehydrogenase (EC 1.3.8.7);Ontology_term=KEGG_ENZYME:1.3.8.7
546	0.215556	0.603834	peg.546;Name=4-hydroxybenzoate transporter
2213	-0.148439	0.604079	peg.2213;Name=Proton/glutamate symport protein @
2251	-0.279269	0.606215	peg.2251;Name=hypothetical protein%3B putative signal
3153	0.270255	0.606215	peg.3153;Name=5-methylaminomethyl-2-thiouridine-forming enzyme mnmC
404	0.594119	0.60683	peg.404;Name=Outer membrane receptor proteins%2C
3182	0.0931602	0.612842	peg.3182;Name=MORN repeat family protein
3001	0.143488	0.613305	peg.3001;Name=Undecaprenyl-diphosphatase (EC 3.6.1.27);Ontology_term=KEGG_ENZYME:3.6.1.27
347	-0.124876	0.6142	peg.347;Name=Proline/sodium symporter PutP (TC
2463	-0.278248	0.616554	peg.2463;Name=Pyruvate dehydrogenase E1 component
449	-0.155275	0.618164	peg.449;Name=Outer membrane receptor proteins%2C
2821	-0.109928	0.623161	peg.2821;Name=Glycosyltransferase
1628	-0.137287	0.625786	peg.1628;Name=Carbamoyl-phosphate synthase large chain
2808	-0.0887775	0.625925	peg.2808;Name=Fumarate hydratase class I%2C
3229	-0.15744	0.625925	peg.3229;Name=NADH-ubiquinone oxidoreductase chain B
3536	0.518813	0.625925	peg.3536;Name=Alkanesulfonates ABC transporter ATP-binding
1080	0.177186	0.627495	peg.1080;Name=tRNA uridine 5-carboxymethylaminomethyl modification
226	0.560847	0.628954	peg.226;Name=Chromosome initiation inhibitor
466	0.298506	0.631473	peg.466;Name=Outer membrane receptor for
787	0.258957	0.631473	peg.787;Name=Acetylornithine aminotransferase (EC 2.6.1.11);Ontology_term=KEGG_ENZYME:2.6.1.11
2190	-0.279554	0.632168	peg.2190;Name=SSU ribosomal protein S8p
711	0.187497	0.635068	peg.711;Name=Benzoate 1%2C2-dioxygenase alpha subunit
421	-0.0704007	0.636169	peg.421;Name=Transcription-repair coupling factor
1460	0.181342	0.636169	peg.1460;Name=putative lipoprotein
2732	0.119798	0.636169	peg.2732;Name=LysR family transcriptional regulator
1055	-0.314163	0.638925	peg.1055;Name=FIG00350253: hypothetical protein
3513	0.14785	0.638925	peg.3513;Name=Two-component system sensor protein
3449	0.367467	0.639851	peg.3449;Name=Glycerophosphoryl diester phosphodiesterase (EC
2282	-0.363789	0.639914	peg.2282;Name=FIG00350452: hypothetical protein
1707	0.156723	0.640469	peg.1707;Name=Choline dehydrogenase (EC 1.1.99.1);Ontology_term=KEGG_ENZYME:1.1.99.1
2857	0.550815	0.6438	peg.2857;Name=FIG00353532: hypothetical protein
1627	0.144025	0.6454	peg.1627;Name=Carbamoyl-phosphate synthase small chain
2257	0.175539	0.6454	peg.2257;Name=Succinylarginine dihydrolase (EC 3.5.3.23);Ontology_term=KEGG_ENZYME:3.5.3.23
2270	-0.118926	0.647394	peg.2270;Name=Putative membrane protein
3320	-0.158586	0.647394	peg.3320;Name=Phosphopantetheine adenylyltransferase (EC 2.7.7.3);Ontology_term=KEGG_ENZYME:2.7.7.3
3339	-0.187159	0.649041	peg.3339;Name=Translation elongation factor G
1782	-0.0835272	0.652991	peg.1782;Name=FIG00350535: hypothetical protein
43	0.333033	0.653979	peg.43;Name=Glutathione-regulated potassium-efflux system ATP-binding
1640	-0.179906	0.657302	peg.1640;Name=FIG00350000: hypothetical protein
817	-0.348771	0.657375	peg.817;Name=Ribosome-associated heat shock protein
759	0.127005	0.661983	peg.759;Name=ATP-dependent Clp protease adaptor
1819	0.496202	0.66767	peg.1819;Name=CELL SURFACE PROTEIN
2332	0.0797781	0.66767	peg.2332;Name=Glutamyl-tRNA synthetase (EC 6.1.1.17);Ontology_term=KEGG_ENZYME:6.1.1.17
1006	-0.13517	0.668237	peg.1006;Name=Glutaminyl-tRNA synthetase (EC 6.1.1.18);Ontology_term=KEGG_ENZYME:6.1.1.18
1465	-0.139978	0.669348	peg.1465;Name=FIG00351097: hypothetical protein
3316	0.0575952	0.669348	peg.3316;Name=Ribosomal large subunit pseudouridine
5	-0.182419	0.670604	peg.5;Name=Metallo-beta-lactamase superfamily protein PA0057
2321	-0.208975	0.670604	peg.2321;Name=Multimodular transpeptidase-transglycosylase (EC 2.4.1.129)
3121	0.509199	0.670604	peg.3121;Name=hypothetical protein
140	0.11977	0.671174	peg.140;Name=Phenylacetate degradation enoyl-CoA hydratase
1968	0.166046	0.671174	peg.1968;Name=Outer membrane lipoprotein omp16
1065	-0.192154	0.671318	peg.1065;Name=Cytochrome O ubiquinol oxidase
3336	-0.174841	0.673596	peg.3336;Name=FIG00351038: hypothetical protein
2725	0.0663951	0.674514	peg.2725;Name=Ribonuclease E (EC 3.1.26.12);Ontology_term=KEGG_ENZYME:3.1.26.12
406	0.257471	0.674635	peg.406;Name=Dipeptide-binding ABC transporter%2C periplasmic
1377	0.508818	0.674635	peg.1377;Name=Nicotinamidase family protein YcaC
1664	-0.207436	0.674635	peg.1664;Name=Outer membrane lipoprotein SmpA%2C
1786	0.23724	0.674635	peg.1786;Name=FIG00350411: hypothetical protein
59	-0.0989921	0.677202	peg.59;Name=GTP-binding protein HflX
987	0.155322	0.679447	peg.987;Name=Sigma-fimbriae usher protein
3131	0.495083	0.680102	peg.3131;Name=hypothetical protein
3582	0.161719	0.680102	peg.3582;Name=Phosphomannomutase (EC 5.4.2.8);Ontology_term=KEGG_ENZYME:5.4.2.8
1451	-0.0869089	0.680481	peg.1451;Name=FIG00351282: hypothetical protein
1630	0.469405	0.682462	peg.1630;Name=Transcriptional regulator%2C TetR family
1514	-0.122469	0.683345	peg.1514;Name=MFS family multidrug efflux
2455	-0.221927	0.690207	peg.2455;Name=Phosphoglucosamine mutase (EC 5.4.2.10);Ontology_term=KEGG_ENZYME:5.4.2.10
1369	0.470117	0.691286	peg.1369;Name=MoeA
2805	-0.234981	0.693332	peg.2805;Name=ATP-dependent Clp protease ATP-binding
1013	-0.0937881	0.693805	peg.1013;Name=DNA mismatch repair protein
826	-0.0500034	0.70303	peg.826;Name=Intramembrane protease RasP/YluC%2C implicated
3496	0.309159	0.70303	peg.3496;Name=Ferrous iron transport protein
1452	0.086155	0.703491	peg.1452;Name=Dolichol-phosphate mannosyltransferase (EC 2.4.1.83)
2574	-0.178532	0.705929	peg.2574;Name=Dienelactone hydrolase family
2443	0.0898596	0.707235	peg.2443;Name=Acetyl-coenzyme A synthetase (EC
2975	0.0518161	0.711349	peg.2975;Name=3-oxoacyl-[acyl-carrier protein] reductase (EC
17	0.186407	0.712793	peg.17;Name=UDP-N-acetylmuramate:L-alanyl-gamma-D-glutamyl-meso-diaminopimelate ligase (EC 6.3.2.-);Ontology_term=KEGG_ENZYME:6.3.2.-
1240	0.43823	0.713583	peg.1240;Name=FIG00351422: hypothetical protein
3494	-0.144107	0.713583	peg.3494;Name=Thiol:disulfide interchange protein DsbC
2264	-0.0954408	0.713931	peg.2264;Name=FIG00350090: hypothetical protein
2470	-0.135758	0.714317	peg.2470;Name=D-alanine--D-alanine ligase (EC 6.3.2.4);Ontology_term=KEGG_ENZYME:6.3.2.4
2741	-0.328439	0.714317	peg.2741;Name=3-isopropylmalate dehydratase small subunit
2942	-0.160969	0.720114	peg.2942;Name=Succinate dehydrogenase flavoprotein subunit
880	0.418977	0.720725	peg.880;Name=Phage tail fiber protein
1043	0.128191	0.720725	peg.1043;Name=Ubiquinone biosynthesis monooxygenase UbiB
1595	-0.0782151	0.720725	peg.1595;Name=FIG00353482: hypothetical protein
3074	0.125035	0.720725	peg.3074;Name=3-ketoacyl-CoA thiolase (EC 2.3.1.16)
1517	0.413332	0.725419	peg.1517;Name=hypothetical protein
799	0.189471	0.727085	peg.799;Name=PTS system%2C fructose-specific IIB
1160	-0.0780646	0.727085	peg.1160;Name=FIG00350781: hypothetical protein
1463	-0.119421	0.727085	peg.1463;Name=GTP-binding protein Obg
1412	0.091945	0.727686	peg.1412;Name=Phosphate ABC transporter%2C periplasmic
82	0.203769	0.728767	peg.82;Name=Acyl-CoA dehydrogenase%2C short-chain specific
1383	0.392264	0.728767	peg.1383;Name=Hemolysin-type calcium-binding region
2308	0.136246	0.730526	peg.2308;Name=Beta-propeller domains of methanol
672	0.390554	0.732103	peg.672;Name=Acyl-CoA dehydrogenase (EC 1.3.8.7);Ontology_term=KEGG_ENZYME:1.3.8.7
2064	0.408161	0.732696	peg.2064;Name=hypothetical protein
2740	-0.31967	0.734934	peg.2740;Name=3-isopropylmalate dehydratase large subunit
118	-0.0775403	0.737229	peg.118;Name=Uncharacterized protein ImpJ/VasE
271	0.0822662	0.737229	peg.271;Name=L-asparaginase (EC 3.5.1.1);Ontology_term=KEGG_ENZYME:3.5.1.1
674	0.382124	0.737229	peg.674;Name=Oxidoreductase%2C short chain dehydrogenase/reductase
2727	-0.0844368	0.737229	peg.2727;Name=Ribosomal large subunit pseudouridine
3420	0.379325	0.738299	peg.3420;Name=Major facilitator family transporter
3370	-0.149443	0.738764	peg.3370;Name=Predicted dye-decolorizing peroxidase (DyP)%2C
2217	0.0534444	0.739056	peg.2217;Name=Nucleoside-diphosphate-sugar epimerases
2198	-0.160703	0.740151	peg.2198;Name=SSU ribosomal protein S3p
775	-0.195433	0.743196	peg.775;Name=Cytochrome d ubiquinol oxidase
2614	-0.111113	0.745396	peg.2614;Name=DNA-directed RNA polymerase beta
818	-0.233226	0.749252	peg.818;Name=RecA protein
1790	-0.0829039	0.751599	peg.1790;Name=Transcriptional regulator%2C LysR family
1653	0.112782	0.753283	peg.1653;Name=Acyltransferase family protein (EC
1235	0.372374	0.754124	peg.1235;Name=Phage tail length tape-measure
581	-0.0928195	0.755436	peg.581;Name=Fimbrial adhesin
615	0.367199	0.757794	peg.615;Name=DNA-cytosine methyltransferase (EC 2.1.1.37);Ontology_term=KEGG_ENZYME:2.1.1.37
2355	-0.0831224	0.761115	peg.2355;Name=Imidazole glycerol phosphate synthase
671	0.344352	0.761243	peg.671;Name=Outer membrane protein E
582	-0.109307	0.762587	peg.582;Name=outer membrane usher protein
2542	-0.118359	0.76282	peg.2542;Name=Glucosamine--fructose-6-phosphate aminotransferase [isomerizing] (EC
1374	0.340407	0.763618	peg.1374;Name=Cyclohexanone monooxygenase (EC 1.14.13.22);Ontology_term=KEGG_ENZYME:1.14.13.22
762	0.0629961	0.765002	peg.762;Name=FIG00351599: hypothetical protein
2445	-0.118561	0.765331	peg.2445;Name=Small-conductance mechanosensitive channel
2963	0.144892	0.766038	peg.2963;Name=Outer membrane lipoprotein carrier
1539	-0.0811042	0.772497	peg.1539;Name=Phosphoribosylformylglycinamidine cyclo-ligase (EC 6.3.3.1);Ontology_term=KEGG_ENZYME:6.3.3.1
1854	-0.0815706	0.775823	peg.1854;Name=Argininosuccinate synthase (EC 6.3.4.5);Ontology_term=KEGG_ENZYME:6.3.4.5
2570	-0.0556077	0.775823	peg.2570;Name=DNA polymerase III subunits
1828	0.0667329	0.781274	peg.1828;Name=Xaa-Pro aminopeptidase (EC 3.4.11.9);Ontology_term=KEGG_ENZYME:3.4.11.9
3097	-0.0995766	0.783514	peg.3097;Name=TolA protein
579	0.063025	0.785594	peg.579;Name=S-(hydroxymethyl)glutathione dehydrogenase (EC 1.1.1.284);Ontology_term=KEGG_ENZYME:1.1.1.284
470	0.107004	0.788242	peg.470;Name=ABC transporter multidrug efflux
2936	-0.123931	0.789639	peg.2936;Name=Succinyl-CoA ligase [ADP-forming] alpha
1567	0.0616314	0.790472	peg.1567;Name=Diaminopimelate decarboxylase (EC 4.1.1.20);Ontology_term=KEGG_ENZYME:4.1.1.20
1331	0.0817478	0.791543	peg.1331;Name=Anthranilate phosphoribosyltransferase (EC 2.4.2.18);Ontology_term=KEGG_ENZYME:2.4.2.18
1388	0.0477353	0.792925	peg.1388;Name=DnaK-related protein
3238	0.0841443	0.79429	peg.3238;Name=NADH-ubiquinone oxidoreductase chain L
7	-0.166047	0.796054	peg.7;Name=Heat shock protein GrpE
498	0.0835363	0.8021	peg.498;Name=Protein-N(5)-glutamine methyltransferase PrmB%2C methylates
1169	0.0563497	0.802344	peg.1169;Name=Zn-dependent protease with chaperone
1231	0.277794	0.805209	peg.1231;Name=Phage tail fiber protein
2201	-0.0810033	0.805209	peg.2201;Name=LSU ribosomal protein L2p
2864	-0.116417	0.806012	peg.2864;Name=Aconitate hydratase (EC 4.2.1.3);Ontology_term=KEGG_ENZYME:4.2.1.3
2624	-0.0755698	0.812798	peg.2624;Name=Chaperone protein HtpG
407	0.116533	0.814955	peg.407;Name=Thimet oligopeptidase (EC 3.4.24.15);Ontology_term=KEGG_ENZYME:3.4.24.15
1807	0.0673414	0.814955	peg.1807;Name=FIG00969471: hypothetical protein
3233	0.0712678	0.817886	peg.3233;Name=NADH-ubiquinone oxidoreductase chain G
2928	0.0913839	0.819385	peg.2928;Name=FIG003879: Predicted amidohydrolase /
266	0.0617487	0.820705	peg.266;Name=FIG00350720: hypothetical protein
1708	0.0864108	0.820705	peg.1708;Name=Betaine aldehyde dehydrogenase (EC
2846	-0.0765509	0.820705	peg.2846;Name=Leucyl-tRNA synthetase (EC 6.1.1.4);Ontology_term=KEGG_ENZYME:6.1.1.4
2548	0.0685705	0.821222	peg.2548;Name=Histidine ammonia-lyase (EC 4.3.1.3);Ontology_term=KEGG_ENZYME:4.3.1.3
80	-0.139228	0.825728	peg.80;Name=3-hydroxy-3isohexenylglutaryl-CoA:acetate lyase
3483	0.0451231	0.828325	peg.3483;Name=Cytosol aminopeptidase PepA (EC
1232	0.239918	0.829075	peg.1232;Name=Phage tail fiber protein
2619	-0.0645601	0.838434	peg.2619;Name=FIG00349953: hypothetical protein
797	0.0697674	0.83998	peg.797;Name=Phosphoenolpyruvate-protein phosphotransferase of PTS
3376	-0.0715788	0.83998	peg.3376;Name=Pirin-related protein
1253	0.220868	0.844436	peg.1253;Name=62kDa structural protein
1471	0.0353503	0.844436	peg.1471;Name=putative GGDEF family protein
2874	-0.0879307	0.844436	peg.2874;Name=NAD(P) transhydrogenase alpha subunit
2350	0.0742409	0.844743	peg.2350;Name=Osmolarity sensory histidine kinase
1405	0.0458656	0.846608	peg.1405;Name=Adenylosuccinate lyase (EC 4.3.2.2);Ontology_term=KEGG_ENZYME:4.3.2.2
750	0.0529406	0.848458	peg.750;Name=Hydrolase%2C alpha/beta fold family
2464	-0.0510974	0.848458	peg.2464;Name=peptidase%2C M23/M37 family
1530	0.0440463	0.850035	peg.1530;Name=Fructose-1%2C6-bisphosphatase%2C type I (EC
512	0.101241	0.850223	peg.512;Name=hypothetical protein
2408	-0.0436648	0.857186	peg.2408;Name=Pirin
940	-0.0526893	0.858502	peg.940;Name=FIG00351407: hypothetical protein
2184	-0.0770678	0.859503	peg.2184;Name=Preprotein translocase secY subunit
1746	-0.0583182	0.863414	peg.1746;Name=Aldose 1-epimerase (EC 5.1.3.3);Ontology_term=KEGG_ENZYME:5.1.3.3
1507	-0.0542726	0.866431	peg.1507;Name=Thiol peroxidase%2C Bcp-type (EC
2381	0.196689	0.866431	peg.2381;Name=Zinc-dependent metallopeptidase
3472	0.0368925	0.866431	peg.3472;Name=MG(2+) CHELATASE FAMILY PROTEIN
1092	-0.0350469	0.870194	peg.1092;Name=Aerobic C4-dicarboxylate transporter for
714	0.0588008	0.887195	peg.714;Name=Pigment protein
1842	0.0292981	0.887195	peg.1842;Name=FIG00350110: hypothetical protein
1308	0.0440354	0.889732	peg.1308;Name=Butyryl-CoA dehydrogenase (EC 1.3.99.2);Ontology_term=KEGG_ENZYME:1.3.99.2
1561	-0.0272523	0.890695	peg.1561;Name=DNA gyrase subunit A
2194	0.032418	0.890959	peg.2194;Name=LSU ribosomal protein L14p
2828	0.0189491	0.890959	peg.2828;Name=1-hydroxy-2-methyl-2-(E)-butenyl 4-diphosphate synthase (EC
1988	0.0715371	0.896072	peg.1988;Name=Benzoate 1%2C2-dioxygenase alpha subunit
2946	0.0262699	0.904721	peg.2946;Name=FIG00350664: hypothetical protein
2526	0.0240133	0.906847	peg.2526;Name=FIG00351750: hypothetical protein
1000	0.0426261	0.907786	peg.1000;Name=Aldehyde dehydrogenase (EC 1.2.1.3);Ontology_term=KEGG_ENZYME:1.2.1.3
2183	-0.0580869	0.910415	peg.2183;Name=LSU ribosomal protein L36p
3312	-0.0319956	0.915041	peg.3312;Name=FIG140336: TPR domain protein
2301	-0.0366707	0.916835	peg.2301;Name=GTP pyrophosphokinase (EC 2.7.6.5)%2C
2260	-0.040763	0.917169	peg.2260;Name=Succinylornithine transaminase (EC 2.6.1.81);Ontology_term=KEGG_ENZYME:2.6.1.81
3512	0.0218491	0.917948	peg.3512;Name=Argininosuccinate lyase (EC 4.3.2.1);Ontology_term=KEGG_ENZYME:4.3.2.1
1336	0.027482	0.920032	peg.1336;Name=Xanthine dehydrogenase iron-sulfur subunit
192	-0.0704401	0.923527	peg.192;Name=3-oxoacyl-[acyl-carrier protein] reductase (EC
1549	-0.0472025	0.926592	peg.1549;Name=FIG00350072: hypothetical protein
2249	-0.0184208	0.927089	peg.2249;Name=Permease of the drug/metabolite
3243	-0.01078	0.927089	peg.3243;Name=Cys regulon transcriptional activator
386	-0.0223918	0.931624	peg.386;Name=3-hydroxyisobutyryl-CoA hydrolase (EC 3.1.2.4);Ontology_term=KEGG_ENZYME:3.1.2.4
25	-0.0171466	0.932286	peg.25;Name=Guanine deaminase (EC 3.5.4.3);Ontology_term=KEGG_ENZYME:3.5.4.3
2806	-0.0239517	0.932286	peg.2806;Name=FIG00350862: hypothetical protein
1488	-0.0185255	0.932376	peg.1488;Name=Serine protease precursor MucD/AlgY
3050	0.0133225	0.932466	peg.3050;Name=Prolyl-tRNA synthetase (EC 6.1.1.15)%2C
126	0.0154961	0.932938	peg.126;Name=FIG074102: hypothetical protein
426	-0.0394433	0.934293	peg.426;Name=Chaperone protein HscB
3491	-0.0192332	0.937204	peg.3491;Name=Murein-DD-endopeptidase (EC 3.4.99.-);Ontology_term=KEGG_ENZYME:3.4.99.-
3270	0.0247477	0.938883	peg.3270;Name=FilA
2549	0.0415691	0.942072	peg.2549;Name=Urocanate hydratase (EC 4.2.1.49);Ontology_term=KEGG_ENZYME:4.2.1.49
3194	-0.0181372	0.946503	peg.3194;Name=Quinolinate synthetase (EC 2.5.1.72);Ontology_term=KEGG_ENZYME:2.5.1.72
1192	-0.0117149	0.956474	peg.1192;Name=Cyclohexadienyl dehydrogenase (EC 1.3.1.12)(EC
2212	0.00625036	0.956666	peg.2212;Name=FIG00350850: hypothetical protein
1955	-0.0138878	0.957524	peg.1955;Name=Oxidoreductase%2C aldo/keto reductase family
1553	-0.00586042	0.962782	peg.1553;Name=Outer membrane protein assembly
503	0.0126354	0.964276	peg.503;Name=Lipoate synthase
3337	-0.0109987	0.972978	peg.3337;Name=SSU ribosomal protein S12p
1546	0.00570969	0.982949	peg.1546;Name=Lipoprotein releasing system transmembrane
869	0.00718683	0.983043	peg.869;Name=Biotin carboxylase of acetyl-CoA
2809	0.00698034	0.986585	peg.2809;Name=Phosphate acetyltransferase (EC 2.3.1.8);Ontology_term=KEGG_ENZYME:2.3.1.8
2265	-0.00210482	0.994109	peg.2265;Name=putative SAM-dependent methyltransferase
2466	-0.000756599	0.996886	peg.2466;Name=UDP-3-O-[3-hydroxymyristoyl] N-acetylglucosamine deacetylase (EC
746	-0.000129292	0.99966	peg.746;Name=2-Keto-3-deoxy-D-manno-octulosonate-8-phosphate synthase (EC 2.5.1.55);Ontology_term=KEGG_ENZYME:2.5.1.55
1	-0.60505	NA	peg.1;Name=Peptidyl-prolyl cis-trans isomerase PpiA
2	-0.5363	NA	peg.2;Name=Esterase/lipase
4	-1.40379	NA	peg.4;Name=FIG00351246: hypothetical protein
6	0.0119489	NA	peg.6;Name=LysR-family transcriptional regulator clustered
9	0.106428	NA	peg.9;Name=FIG00351343: hypothetical protein
10	-0.868354	NA	peg.10;Name=FIG00350921: hypothetical protein
13	-0.390292	NA	peg.13;Name=Phosphoribosylaminoimidazole carboxylase ATPase subunit
14	0.203398	NA	peg.14;Name=Phosphoribosylaminoimidazole carboxylase catalytic subunit
15	0.387395	NA	peg.15;Name=FIG00353701: hypothetical protein
16	-0.610512	NA	peg.16;Name=FIG00351904: hypothetical protein
19	-0.755902	NA	peg.19;Name=Bacitracin transport permease protein
20	-0.491028	NA	peg.20;Name=Integral membrane protein TerC
21	0.752635	NA	peg.21;Name=FIG00351009: hypothetical protein
22	-0.377608	NA	peg.22;Name=FIG00350255: hypothetical protein
23	0.147516	NA	peg.23;Name=Similarity with glutathionylspermidine synthase
24	0.404722	NA	peg.24;Name=Hypothetical protein with Rieske
26	-0.836533	NA	peg.26;Name=hypothetical protein
27	-1.88047	NA	peg.27;Name=Hypoxanthine-guanine phosphoribosyltransferase (EC 2.4.2.8);Ontology_term=KEGG_ENZYME:2.4.2.8
29	-0.795569	NA	peg.29;Name=Thiol:disulfide interchange protein DsbC
30	-0.0154546	NA	peg.30;Name=Cobalt-zinc-cadmium resistance protein CzcD
31	-1.6065	NA	peg.31;Name=FrmR: Negative transcriptional regulator
32	0.0050791	NA	peg.32;Name=GTPase and tRNA-U34 5-formylation
34	-1.57052	NA	peg.34;Name=Protein YidD
35	-2.04439	NA	peg.35;Name=Ribonuclease P protein component
36	-2.37944	NA	peg.36;Name=LSU ribosomal protein L34p
42	-0.221128	NA	peg.42;Name=DedA protein
44	0.376307	NA	peg.44;Name=AdeT
46	-0.0803913	NA	peg.46;Name=AdeT
48	-0.181355	NA	peg.48;Name=Epoxide hydrolase (EC 3.3.2.9);Ontology_term=KEGG_ENZYME:3.3.2.9
49	-1.94197	NA	peg.49;Name=hypothetical protein
51	-0.829064	NA	peg.51;Name=Tyrosyl-tRNA synthetase (EC 6.1.1.1);Ontology_term=KEGG_ENZYME:6.1.1.1
52	-0.459876	NA	peg.52;Name=B. burgdorferi predicted coding
53	-1.31901	NA	peg.53;Name=Uncharacterized protein YfiR precursor
54	-1.78685	NA	peg.54;Name=diguanylate cyclase/phosphodiesterase (GGDEF &
57	-0.874951	NA	peg.57;Name=Cardiolipin synthetase (EC 2.7.8.-);Ontology_term=KEGG_ENZYME:2.7.8.-
58	-0.679437	NA	peg.58;Name=1-acyl-sn-glycerol-3-phosphate acyltransferase (EC 2.3.1.51);Ontology_term=KEGG_ENZYME:2.3.1.51
60	-1.11941	NA	peg.60;Name=Antiholin-like protein LrgA
61	-1.2493	NA	peg.61;Name=LrgA-associated membrane protein LrgB
62	-2.01677	NA	peg.62;Name=FIG00350172: hypothetical protein
63	-1.10675	NA	peg.63;Name=Bis(5'-nucleosyl)-tetraphosphatase%2C symmetrical (EC 3.6.1.41);Ontology_term=KEGG_ENZYME:3.6.1.41
68	-0.667167	NA	peg.68;Name=Stringent starvation protein A
71	0.215812	NA	peg.71;Name=FIG00352113: hypothetical protein
72	0.350158	NA	peg.72;Name=FIG00352302: hypothetical protein
73	0.264742	NA	peg.73;Name=Putative ATP/GTP-binding protein
74	0.242861	NA	peg.74;Name=FIG00351577: hypothetical protein
75	0.470754	NA	peg.75;Name=Geranyl-CoA carboxylase biotin-containing subunit
76	0.172384	NA	peg.76;Name=Isohexenylglutaconyl-CoA hydratase
77	0.406615	NA	peg.77;Name=Citronellyl-CoA dehydrogenase
78	0.524781	NA	peg.78;Name=Geranyl-CoA carboxylase carboxyl transferase
79	0.198897	NA	peg.79;Name=Citronellol and citronellal dehydrogenase
81	-0.876588	NA	peg.81;Name=Acyclic terpenes utilization regulator
83	-1.04045	NA	peg.83;Name=FIG00352444: hypothetical protein
84	0.356228	NA	peg.84;Name=FIG00351804: hypothetical protein
85	0.815732	NA	peg.85;Name=hypothetical protein
86	0.486066	NA	peg.86;Name=FIG00353532: hypothetical protein
87	0.530918	NA	peg.87;Name=FIG00353532: hypothetical protein
88	0.481336	NA	peg.88;Name=Hypothetical protein%2C CF-38 family
89	0.562216	NA	peg.89;Name=hypothetical protein
90	0.604757	NA	peg.90;Name=hypothetical protein
91	0.513168	NA	peg.91;Name=FIG00353532: hypothetical protein
93	-0.2154	NA	peg.93;Name=hypothetical protein
94	0.946507	NA	peg.94;Name=hypothetical protein
95	0.764244	NA	peg.95;Name=hypothetical protein
97	0.837783	NA	peg.97;Name=hypothetical protein
98	0.366102	NA	peg.98;Name=hypothetical protein
99	0.71647	NA	peg.99;Name=hypothetical protein
100	0.402739	NA	peg.100;Name=hypothetical protein
101	0.497799	NA	peg.101;Name=ClpB protein
102	0.616357	NA	peg.102;Name=Protein of unknown function
103	0.637693	NA	peg.103;Name=protein of unknown function
108	-0.829957	NA	peg.108;Name=Uncharacterized protein ImpF
110	-0.453599	NA	peg.110;Name=Uncharacterized protein ImpH/VasB
111	-0.3068	NA	peg.111;Name=FIG00350534: hypothetical protein
113	0.0389536	NA	peg.113;Name=FIG00351404: hypothetical protein
114	-0.393788	NA	peg.114;Name=Outer membrane protein assembly
115	-0.735734	NA	peg.115;Name=FIG00350327: hypothetical protein
119	-0.60937	NA	peg.119;Name=Probable transmembrane protein
120	-0.734199	NA	peg.120;Name=conserved hypothetical protein%3B putative
121	0.164663	NA	peg.121;Name=Probable transmembrane protein
122	0.501334	NA	peg.122;Name=Transcriptional regulator%2C LysR family
123	0.74568	NA	peg.123;Name=Ankyrin
124	0.588236	NA	peg.124;Name=Probable deaminase
129	0.540777	NA	peg.129;Name=Redox-sensitive transcriptional activator SoxR
131	0.759316	NA	peg.131;Name=Permease of the drug/metabolite
132	-0.0576432	NA	peg.132;Name=L-serine dehydratase (EC 4.3.1.17);Ontology_term=KEGG_ENZYME:4.3.1.17
145	0.919074	NA	peg.145;Name=Phenylacetic acid degradation protein
146	0.803708	NA	peg.146;Name=Phenylacetic acid degradation protein
147	0.549658	NA	peg.147;Name=putative facilitator of salicylate
148	0.576432	NA	peg.148;Name=hypothetical protein
149	0.645093	NA	peg.149;Name=Esterase/lipase
150	0.409733	NA	peg.150;Name=AreB (Aryl-alcohol dehydrogenase) (EC
151	0.427078	NA	peg.151;Name=Putative benzaldehyde dehydrogenase oxidoreductase
152	0.529486	NA	peg.152;Name=Response regulator of zinc
153	0.862382	NA	peg.153;Name=putative transcriptional regulator (TetR
154	0.607613	NA	peg.154;Name=hypothetical protein
156	0.80016	NA	peg.156;Name=Cytochrome B561
157	0.853318	NA	peg.157;Name=Transcriptional regulator
158	0.710932	NA	peg.158;Name=FMN-dependent NADH-azoreductase
159	0.646158	NA	peg.159;Name=Pca regulon regulatory protein
161	0.167935	NA	peg.161;Name=transcriptional regulator%2C MerR family
162	0.844653	NA	peg.162;Name=Ferric iron ABC transporter%2C
163	0.80708	NA	peg.163;Name=Ferric iron ABC transporter%2C
164	0.776843	NA	peg.164;Name=Ferric iron ABC transporter%2C
165	0.714906	NA	peg.165;Name=FIG00350678: hypothetical protein
168	0.510498	NA	peg.168;Name=Putative threonine efflux protein
179	0.106331	NA	peg.179;Name=SAM-dependent methyltransferases
182	1.01761	NA	peg.182;Name=Transcriptional regulator%2C LysR family
183	0.688539	NA	peg.183;Name=FIG00351861: hypothetical protein
185	-1.23014	NA	peg.185;Name=FIG00350488: hypothetical protein
186	-0.924882	NA	peg.186;Name=FIG00351498: hypothetical protein
189	0.0552851	NA	peg.189;Name=CinA-like protein
193	-0.00559073	NA	peg.193;Name=hypothetical protein
196	0.761534	NA	peg.196;Name=Error-prone repair protein UmuD
198	0.702626	NA	peg.198;Name=Transcriptional regulator%2C AsnC family
201	0.912571	NA	peg.201;Name=Two-component response regulator
202	-1.50102	NA	peg.202;Name=FIG00351059: hypothetical protein
203	0.889243	NA	peg.203;Name=ABC transporter membrane-spanning permease
204	1.02049	NA	peg.204;Name=ABC-type amino acid transport
206	0.990191	NA	peg.206;Name=Putative amino-acid transporter periplasmic
207	0.918199	NA	peg.207;Name=Lysine-arginine-ornithine-binding periplasmic protein precursor
208	0.973311	NA	peg.208;Name=Transcriptional regulator%2C LysR family
209	1.11122	NA	peg.209;Name=L-lysine permease
211	0.972625	NA	peg.211;Name=Major membrane protein I
212	0.886026	NA	peg.212;Name=Serine acetyltransferase (EC 2.3.1.30);Ontology_term=KEGG_ENZYME:2.3.1.30
213	0.735158	NA	peg.213;Name=Rhodanese-like domain protein
214	0.856805	NA	peg.214;Name=probable short-chain dehydrogenase
215	0.732419	NA	peg.215;Name=probable LysR-family transcriptional regulator
217	0.444474	NA	peg.217;Name=Probable glutathione S-transferase (EC
218	0.877103	NA	peg.218;Name=LysR family regulatory protein
219	0.771961	NA	peg.219;Name=Holin-like protein CidA
222	0.990804	NA	peg.222;Name=Transcriptional regulator
223	0.838858	NA	peg.223;Name=N-acetylglutamate synthase (EC 2.3.1.1);Ontology_term=KEGG_ENZYME:2.3.1.1
224	0.536	NA	peg.224;Name=MFS permease
225	0.507623	NA	peg.225;Name=FIG00350204: hypothetical protein
228	0.843565	NA	peg.228;Name=Triphosphoribosyl-dephospho-CoA synthetase (EC 2.7.8.25);Ontology_term=KEGG_ENZYME:2.7.8.25
229	0.639181	NA	peg.229;Name=Malonate decarboxylase delta subunit
231	0.755319	NA	peg.231;Name=Malonate decarboxylase gamma subunit
232	0.86582	NA	peg.232;Name=Phosphoribosyl-dephospho-CoA transferase (EC 2.7.7.-);Ontology_term=KEGG_ENZYME:2.7.7.-
233	0.993117	NA	peg.233;Name=Malonyl CoA acyl carrier
234	0.455366	NA	peg.234;Name=Malonate transporter%2C MadL subunit
235	0.418438	NA	peg.235;Name=Malonate transporter%2C MadM subunit
236	-0.217026	NA	peg.236;Name=Malonate utilization transcriptional regulator
238	0.234178	NA	peg.238;Name=hypothetical protein
241	-0.620787	NA	peg.241;Name=hypothetical protein
244	0.809726	NA	peg.244;Name=Coenzyme F420-dependent N5%2CN10-methylene tetrahydromethanopterin
246	0.547766	NA	peg.246;Name=FIG00351138: hypothetical protein
247	0.159663	NA	peg.247;Name=Taurine-binding periplasmic protein TauA
250	0.584492	NA	peg.250;Name=Alpha-ketoglutarate-dependent taurine dioxygenase (EC
251	0.772711	NA	peg.251;Name=Allantoin racemase (EC 5.1.99.3);Ontology_term=KEGG_ENZYME:5.1.99.3
253	-0.154501	NA	peg.253;Name=Transcriptional regulator%2C GntR family
254	-1.19456	NA	peg.254;Name=Transcriptional regulator
255	0.31884	NA	peg.255;Name=Amidases related to nicotinamidase
257	0.238923	NA	peg.257;Name=FIG026426: Hypothetical protein
258	0.978636	NA	peg.258;Name=Arsenate reductase (EC 1.20.4.1);Ontology_term=KEGG_ENZYME:1.20.4.1
259	-1.28466	NA	peg.259;Name=Arsenical resistance operon repressor
260	0.305551	NA	peg.260;Name=hypothetical protein
261	0.493858	NA	peg.261;Name=Arsenical-resistance protein ACR3
262	-0.391378	NA	peg.262;Name=LysR family transcriptional regulator
263	0.463763	NA	peg.263;Name=Chromate transport protein ChrA
264	0.694914	NA	peg.264;Name=Chromate transport protein ChrA
268	-0.251	NA	peg.268;Name=Serine acetyltransferase (EC 2.3.1.30);Ontology_term=KEGG_ENZYME:2.3.1.30
269	0.346643	NA	peg.269;Name=tRNA:Cm32/Um32 methyltransferase
276	-1.08958	NA	peg.276;Name=Transcriptional regulator%2C AraC family
277	0.685384	NA	peg.277;Name=Threonine efflux protein
282	0.632025	NA	peg.282;Name=Putative membrane protein
283	0.426159	NA	peg.283;Name=Branched-chain amino acid transport%2C
284	-0.67791	NA	peg.284;Name=FIG00350595: hypothetical protein
285	-1.77895	NA	peg.285;Name=conserved hypothetical protein%3B putative
286	-0.708785	NA	peg.286;Name=transcriptional regulator%2C Crp/Fnr family
287	-0.465776	NA	peg.287;Name=FIG028593: membrane protein
288	-0.344954	NA	peg.288;Name=GTP-binding and nucleic acid-binding
289	0.735565	NA	peg.289;Name=Methionine ABC transporter permease
290	0.661741	NA	peg.290;Name=Methionine ABC transporter ATP-binding
291	0.184199	NA	peg.291;Name=Methionine ABC transporter substrate-binding
292	0.524469	NA	peg.292;Name=Methionine ABC transporter substrate-binding
293	0.68446	NA	peg.293;Name=Coenzyme F420-dependent N5%2CN10-methylene tetrahydromethanopterin
294	0.62921	NA	peg.294;Name=Acyl-CoA dehydrogenase%3B probable dibenzothiophene
295	0.411331	NA	peg.295;Name=Acyl-CoA dehydrogenase%3B probable dibenzothiophene
301	0.585406	NA	peg.301;Name=DcaP
304	-0.866159	NA	peg.304;Name=acyltransferase family protein
305	-1.30072	NA	peg.305;Name=putative transcriptional regulator (TetR
307	0.147446	NA	peg.307;Name=Phage integrase
308	-2.32307	NA	peg.308;Name=hypothetical protein
309	0.0205309	NA	peg.309;Name=LysR family transcriptional regulator
314	0.210333	NA	peg.314;Name=Chromosome initiation inhibitor
315	0.51848	NA	peg.315;Name=FIG00350366: hypothetical protein
316	0.632315	NA	peg.316;Name=Transcriptional regulator%2C AraC family
317	0.40926	NA	peg.317;Name=hypothetical protein%3B putative exported
318	-0.156129	NA	peg.318;Name=Fimbrial adhesin
320	0.30726	NA	peg.320;Name=P pilus assembly protein%2C
321	-0.801343	NA	peg.321;Name=Fimbrial protein precursor
322	0.0163885	NA	peg.322;Name=FIG00351400: hypothetical protein
323	-1.24236	NA	peg.323;Name=FIG00350416: hypothetical protein
325	0.271508	NA	peg.325;Name=Epoxyqueuosine (oQ) reductase QueG
326	0.565573	NA	peg.326;Name=NAD(P)HX epimerase / NAD(P)HX
327	-0.566532	NA	peg.327;Name=Crossover junction endodeoxyribonuclease RuvC
328	-0.460978	NA	peg.328;Name=hypothetical protein
329	-0.391319	NA	peg.329;Name=Transcriptional regulator
330	0.422886	NA	peg.330;Name=Phosphinothricin N-acetyltransferase (EC 2.3.1.-);Ontology_term=KEGG_ENZYME:2.3.1.-
331	0.359116	NA	peg.331;Name=Beta-lactamase (EC 3.5.2.6);Ontology_term=KEGG_ENZYME:3.5.2.6
336	0.679067	NA	peg.336;Name=hypothetical protein
341	0.103501	NA	peg.341;Name=FIG00351627: hypothetical protein
343	-0.174441	NA	peg.343;Name=tRNA (uracil(54)-C5)-methyltransferase (EC 2.1.1.35);Ontology_term=KEGG_ENZYME:2.1.1.35
344	-0.297279	NA	peg.344;Name=FIG00350668: hypothetical protein
346	0.464357	NA	peg.346;Name=PutR%2C transcriptional activator of
348	0.470124	NA	peg.348;Name=NAD-dependent protein deacetylase of
349	0.227641	NA	peg.349;Name=Glycine cleavage system H
351	-0.435824	NA	peg.351;Name=Acyl dehydratase
353	0.0659909	NA	peg.353;Name=nucleoprotein/polynucleotide-associated enzyme
354	-0.236093	NA	peg.354;Name=conserved hypothetical protein%3B putative
356	-0.743986	NA	peg.356;Name=Transcriptional regulator%2C ArsR family
357	-2.02501	NA	peg.357;Name=putative transcriptional regulator (TetR
358	-0.280498	NA	peg.358;Name=FIG074102: hypothetical protein
360	-0.963462	NA	peg.360;Name=FIG00968664: hypothetical protein
362	-0.419042	NA	peg.362;Name=FIG00350023: hypothetical protein
366	-0.089281	NA	peg.366;Name=Phosphotransferase involved in threonylcarbamoyladenosine
367	0.0479984	NA	peg.367;Name=Glucose-1-phosphate thymidylyltransferase (EC 2.7.7.24);Ontology_term=KEGG_ENZYME:2.7.7.24
368	-0.717633	NA	peg.368;Name=rRNA small subunit 7-methylguanosine
370	-0.205873	NA	peg.370;Name=Chromosome (plasmid) partitioning protein
371	-0.7221	NA	peg.371;Name=MotA/TolQ/ExbB proton channel family
372	0.141523	NA	peg.372;Name=Biopolymer transport protein ExbD/TolR
374	0.456652	NA	peg.374;Name=Tetraacyldisaccharide 4'-kinase (EC 2.7.1.130);Ontology_term=KEGG_ENZYME:2.7.1.130
375	-0.758735	NA	peg.375;Name=3-deoxy-manno-octulosonate cytidylyltransferase (EC 2.7.7.38);Ontology_term=KEGG_ENZYME:2.7.7.38
376	0.110815	NA	peg.376;Name=DNA polymerase III delta
377	-0.193759	NA	peg.377;Name=Type IV pilus biogenesis
379	-0.449998	NA	peg.379;Name=Transcriptional regulator%2C TetR family
380	-1.26605	NA	peg.380;Name=General secretion pathway protein
381	-0.0192941	NA	peg.381;Name=General secretion pathway protein
382	-0.375078	NA	peg.382;Name=General secretion pathway protein
383	-0.66248	NA	peg.383;Name=General secretion pathway protein
387	-0.344644	NA	peg.387;Name=tRNA-specific adenosine-34 deaminase (EC
388	-0.359098	NA	peg.388;Name=FIG00350250: hypothetical protein
393	-0.642695	NA	peg.393;Name=Orotidine 5'-phosphate decarboxylase (EC
394	0.0803659	NA	peg.394;Name=FIG00350684: hypothetical protein
399	-0.349712	NA	peg.399;Name=FIG00350853: hypothetical protein
400	-1.12977	NA	peg.400;Name=Biopolymer transport protein ExbD/TolR
401	0.450107	NA	peg.401;Name=Biopolymer transport protein ExbD/TolR
402	0.530618	NA	peg.402;Name=MotA/TolQ/ExbB proton channel family
403	0.527602	NA	peg.403;Name=Ferric siderophore transport system%2C
405	0.17715	NA	peg.405;Name=Dipeptide-binding ABC transporter%2C periplasmic
408	0.440816	NA	peg.408;Name=Dipeptide transport system permease
409	0.486	NA	peg.409;Name=Oligopeptide transport system permease
410	0.375002	NA	peg.410;Name=Dipeptide transport ATP-binding protein
411	-0.795406	NA	peg.411;Name=FIG00351092: hypothetical protein
412	-2.5221	NA	peg.412;Name=FIG00350888: hypothetical protein
416	-0.163914	NA	peg.416;Name=Nucleoside-diphosphate-sugar epimerases
418	-0.616344	NA	peg.418;Name=expressed protein
420	-0.621951	NA	peg.420;Name=FIG00350213: hypothetical protein
423	-1.00191	NA	peg.423;Name=Adenylate cyclase (EC 4.6.1.1);Ontology_term=KEGG_ENZYME:4.6.1.1
424	-0.524493	NA	peg.424;Name=Ferredoxin%2C 2Fe-2S
431	-0.756851	NA	peg.431;Name=hypothetical protein%3B putative membrane
435	-0.363042	NA	peg.435;Name=Transcriptional regulator%2C AraC family
438	-0.0739452	NA	peg.438;Name=Butyryl-CoA dehydrogenase (EC 1.3.99.2);Ontology_term=KEGG_ENZYME:1.3.99.2
440	-1.0392	NA	peg.440;Name=FIG00350465: hypothetical protein
441	0.159545	NA	peg.441;Name=Cys-tRNA(Pro) deacylase YbaK
442	0.0756128	NA	peg.442;Name=Uncharacterized siderophore S biosynthesis
443	0.335299	NA	peg.443;Name=Probable Lysine n(6)-hydroxylase associated
445	-0.629443	NA	peg.445;Name=Uncharacterized siderophore S biosynthesis
446	-0.370491	NA	peg.446;Name=Uncharacterized siderophore S biosynthesis
447	-0.36879	NA	peg.447;Name=Atr protein
448	0.303908	NA	peg.448;Name=Putative siderophore biosynthesis protein%2C
450	0.31656	NA	peg.450;Name=hypothetical protein
451	-0.133887	NA	peg.451;Name=putative iron-regulated membrane protein
452	0.527676	NA	peg.452;Name=hypothetical protein
453	-0.073882	NA	peg.453;Name=Siderophore synthetase small component%2C
455	-0.550369	NA	peg.455;Name=hypothetical protein
456	-0.469055	NA	peg.456;Name=FIG00350035: hypothetical protein
457	-0.373491	NA	peg.457;Name=Adenosylcobinamide-phosphate guanylyltransferase (EC 2.7.7.62);Ontology_term=KEGG_ENZYME:2.7.7.62
458	0.166976	NA	peg.458;Name=Nicotinate-nucleotide--dimethylbenzimidazole phosphoribosyltransferase (EC 2.4.2.21);Ontology_term=KEGG_ENZYME:2.4.2.21
459	-0.0266601	NA	peg.459;Name=Alpha-ribazole-5'-phosphate phosphatase (EC 3.1.3.73);Ontology_term=KEGG_ENZYME:3.1.3.73
460	0.483166	NA	peg.460;Name=FIG00351429: hypothetical protein
461	0.537283	NA	peg.461;Name=Cobalamin synthase (EC 2.7.8.26);Ontology_term=KEGG_ENZYME:2.7.8.26
463	0.709346	NA	peg.463;Name=Putative sulfate permease
464	0.359304	NA	peg.464;Name=FIG138928: iron-regulated membrane protein
465	-0.300515	NA	peg.465;Name=FIG00351117: hypothetical protein
467	0.09922	NA	peg.467;Name=Lipid-A-disaccharide synthase (EC 2.4.1.182);Ontology_term=KEGG_ENZYME:2.4.1.182
468	-0.462035	NA	peg.468;Name=Transcriptional regulator YbiH%2C TetR
471	-1.15213	NA	peg.471;Name=ABC transport system%2C permease
472	0.0760071	NA	peg.472;Name=ABC transport system%2C permease
474	-0.348542	NA	peg.474;Name=FIG00350803: hypothetical protein
475	-0.20115	NA	peg.475;Name=FIG00350263: hypothetical protein
476	-0.065324	NA	peg.476;Name=outer membrane porin%2C putative
479	-0.767084	NA	peg.479;Name=FIG00350723: hypothetical protein
481	-0.0908861	NA	peg.481;Name=FIG00351546: hypothetical protein
482	-0.177214	NA	peg.482;Name=TolA protein
483	-0.0891719	NA	peg.483;Name=SAM-dependent methyltransferase YafE (UbiE
484	-0.279203	NA	peg.484;Name=Polyhydroxyalkanoic acid synthase
486	-0.550538	NA	peg.486;Name=FIG00350226: hypothetical protein
487	-0.481441	NA	peg.487;Name=FIG000557: hypothetical protein co-occurring
489	-1.09589	NA	peg.489;Name=Ribonuclease D (EC 3.1.26.3);Ontology_term=KEGG_ENZYME:3.1.26.3
496	-1.03688	NA	peg.496;Name=VWA containing CoxE family
497	-0.257285	NA	peg.497;Name=Tryptophan synthase beta chain
505	0.27472	NA	peg.505;Name=Acetoin dehydrogenase E1 component
511	0.365727	NA	peg.511;Name=Transcriptional activator of acetoin
514	0.763956	NA	peg.514;Name=Cell division protein DivIC
515	0.736489	NA	peg.515;Name=Homoserine dehydrogenase (EC 1.1.1.3);Ontology_term=KEGG_ENZYME:1.1.1.3
518	1.107	NA	peg.518;Name=transcriptional regulatory protein
519	0.101924	NA	peg.519;Name=FMN-dependent NADH-azoreductase
520	0.620319	NA	peg.520;Name=Chromate transport protein ChrA
521	0.722534	NA	peg.521;Name=Putative alkanesulfonate metabolism utilization
522	0.416195	NA	peg.522;Name=Adenylylsulfate reductase alpha-subunit (EC
524	0.611915	NA	peg.524;Name=Adenylylsulfate reductase beta-subunit (EC
525	0.623684	NA	peg.525;Name=Organosulfonate ABC transporter substrate-binding
526	0.612244	NA	peg.526;Name=Alkanesulfonates transport system permease
527	0.642379	NA	peg.527;Name=Organosulfonate ABC transporter ATP-binding
528	0.527432	NA	peg.528;Name=FOG: HEAT repeat
529	0.438061	NA	peg.529;Name=FIG028220: hypothetical protein co-occurring
530	-0.27931	NA	peg.530;Name=dicarboxylic acid transporter PcaT
533	-0.998526	NA	peg.533;Name=FIG00350234: hypothetical protein
534	-0.772025	NA	peg.534;Name=FIG00352393: hypothetical protein
536	-1.88381	NA	peg.536;Name=LysR-family transcriptional regulator
541	-0.689903	NA	peg.541;Name=LysR family transcriptional regulator
542	0.308692	NA	peg.542;Name=Recombination protein RecR
544	-0.205489	NA	peg.544;Name=D-beta-hydroxybutyrate dehydrogenase (EC 1.1.1.30);Ontology_term=KEGG_ENZYME:1.1.1.30
547	0.610411	NA	peg.547;Name=Dienelactone hydrolase family
548	0.457909	NA	peg.548;Name=short-chain dehydrogenase/reductase SDR clustered
549	0.653277	NA	peg.549;Name=putative oxygenase subunit
550	0.502419	NA	peg.550;Name=Nitrilotriacetate monooxygenase component B
551	0.696906	NA	peg.551;Name=Protein involved in meta-pathway
552	-0.374154	NA	peg.552;Name=benABC operon transcriptional activator
553	0.614985	NA	peg.553;Name=benzoate dioxygenase%2C ferredoxin reductase
554	0.779223	NA	peg.554;Name=Anthranilate dioxygenase small subunit
556	0.520486	NA	peg.556;Name=DNA-binding domain of ModE
557	-0.0257465	NA	peg.557;Name=Molybdenum ABC transporter%2C periplasmic
558	0.683845	NA	peg.558;Name=Molybdenum transport system permease
559	0.612135	NA	peg.559;Name=Molybdenum transport ATP-binding protein
560	0.411504	NA	peg.560;Name=2%2C3-dihydro-2%2C3-dihydroxybenzoate dehydrogenase (EC 1.3.1.28)
561	0.341754	NA	peg.561;Name=Isochorismatase (EC 3.3.2.1) of
562	-0.577693	NA	peg.562;Name=FIG00351880: hypothetical protein
565	-2.56397	NA	peg.565;Name=Coenzyme PQQ synthesis protein
566	-0.10254	NA	peg.566;Name=Coenzyme PQQ synthesis protein
567	-0.0544173	NA	peg.567;Name=Coenzyme PQQ synthesis protein
568	-0.0486062	NA	peg.568;Name=Coenzyme PQQ synthesis protein
569	-0.0686108	NA	peg.569;Name=Coenzyme PQQ synthesis protein
570	0.181599	NA	peg.570;Name=Microsomal dipeptidase (EC 3.4.13.19);Ontology_term=KEGG_ENZYME:3.4.13.19
572	-2.3595	NA	peg.572;Name=FIG00350577: hypothetical protein
573	-0.800646	NA	peg.573;Name=G:T/U mismatch-specific uracil/thymine DNA-glycosylase
585	-0.175048	NA	peg.585;Name=Excinuclease ABC subunit A
587	0.52647	NA	peg.587;Name=RND efflux system%2C membrane
588	0.135801	NA	peg.588;Name=Two-component response regulator
589	0.320849	NA	peg.589;Name=Osmosensitive K+ channel histidine
590	0.372641	NA	peg.590;Name=AdeT
591	0.430056	NA	peg.591;Name=Transcriptional regulator%2C AraC family
592	0.628713	NA	peg.592;Name=Alpha/beta hydrolase
593	0.69907	NA	peg.593;Name=Short-chain dehydrogenase/reductase SDR
594	0.719134	NA	peg.594;Name=Short-chain dehydrogenase/reductase SDR
595	0.626872	NA	peg.595;Name=hypothetical protein
596	0.515326	NA	peg.596;Name=FIG00352849: hypothetical protein
597	0.558341	NA	peg.597;Name=FIG00351790: hypothetical protein
598	0.435445	NA	peg.598;Name=hypothetical protein
599	-1.17549	NA	peg.599;Name=Acetyltransferase (EC 2.3.1.-);Ontology_term=KEGG_ENZYME:2.3.1.-
600	0.62193	NA	peg.600;Name=hypothetical protein
601	0.305616	NA	peg.601;Name=putative transcriptional regulator (TetR
602	0.527501	NA	peg.602;Name=hypothetical protein
603	0.535566	NA	peg.603;Name=Predicted transcriptional regulator
605	-0.168034	NA	peg.605;Name=hypothetical
[truncated: 1,599 more rows]
